# Supplementary material for: From Division to Death: Metabolomic Analysis of Nicotiana tabacum BY-2 Cells Reveals the Complexity of Life in Batch Culture
Source: Plants (Basel). 2024 Dec 6;13(23):3426. doi: 10.3390/plants13233426 (PMC11644078; doi:10.3390/plants13233426)
Supplement: Supplementary file 1 [file plants-13-03426-s001.zip]

Archive with 4 entries (4 files):
- Figure S1.pdf
- Table S1. Normalized peak areas.xlsx
- Table S2. OPLS-DA models parameters.xlsx
- Table S3. Culture growth.xlsx
