# Supplementary material for: From Division to Death: Metabolomic Analysis of Nicotiana tabacum BY-2 Cells Reveals the Complexity of Life in Batch Culture
Source: Plants (Basel). 2024 Dec 6;13(23):3426. doi: 10.3390/plants13233426 (PMC11644078; doi:10.3390/plants13233426)
Supplement: Supplementary file 1 [file plants-13-03426-s001.zip › Table S1. Normalized peak areas.xlsx]

## Sheet: Лист1
Table S1. Peak areas normalized per sample median.
day	1-Palmitoyllysophosphatidic acid	2,2-Dihydroxyacetic acid	2,3-Dimethylglyceric acid	2,4-Dicumylphenol	2,4-Dihydroxybutanoic acid	2,4-Ditertbutylphenol	2-Aminobutanoic acid	2-Isopropylmalic acid	2-Oxoisocaproate	2-Pyrrolidinone	3,4-Dihydroxybutanoic acid	3-Aminoisobutyric acid	3-Hydroxy-3-methylglutaric acid	3-Hydroxyisobutyric acid	3-Methylbutylglucopyranoside	4,22-Stigmastadiene-3-one	4-Hydroxybutanoic acid	ACC	Alanine	aminodeoxyhexose_RI=1961	aminodeoxyhexose_RI=1966	AMP	Ascorbic acid	Asparagine	Aspartic acid	b-Alanine	b-Aminoisobutyric acid	Bredinin aglycone	b-Sitosterol	Campesterol	Citraconic acid	Citramalic acid	Citric acid	glycoside_RI=2167	glycoside_RI=2189	glycoside_RI=2196	glycoside_RI=2246	glycoside_RI=2486	glycoside_RI=2517	glycoside_RI=2534	glycoside_RI=2584	glycoside_RI=2741	glycoside_RI=2753	glycoside_RI=2757	glycoside_RI=2759	glycoside_RI=2774	glycoside_RI=2788	glycoside_RI=2817	glycoside_RI=2837
0	0.186652	5.88717	2.96393	2.75464	1.81406	0.812236	0.278043	2.61987	0.0741701	0.400835	0.455233	0.684659	3.19871	0.0884183	1.4269	0.178904	0.0551647	1.18293	202.723	29.9205	0.121362	0.00737155	0.784656	4.82377	12.4285	8.4084	5.24742	0.764385	1.09049	0.744488	0.107087	0.615186	100.644	0.709904	1.31456	8.4522	6.06821	0.275257	0.96147	10.6761	0.701394	8.12089	1.78621	4.65794	3.16502	12.1436	14.867	7.50141	8.69448
0	0.179426	11.6684	3.82304	0.828739	2.65809	1.42652	0.427541	3.07792	0.0985664	0.487792	0.600578	0.633834	3.07309	0.154473	0.776191	0.0235914	0.0790558	1.56704	196.639	33.4591	0.126789	0.0125068	0.522827	6.15193	15.7188	11.5456	3.75932	0.885383	0.26522	0.493129	0.0996339	0.860653	103.087	0.862386	1.1244	6.80695	5.8288	0.229924	0.984133	10.7642	0.667957	7.47261	1.34703	3.9384	1.93958	5.24669	13.1363	10.3677	2.73249
0	0.249007	6.05214	4.08269	4.12942	2.30464	1.51166	0.346401	2.97707	0.0772058	0.343899	0.607862	2.05591	3.81328	0.177012	1.88098	0.781856	0.0668465	2.07971	202.104	2.23109	0.497737	0.415056	0.590594	2.0396	14.7762	14.708	5.48431	0.963132	3.41942	3.94753	0.0940647	0.6571	96.3492	1.80805	1.57042	10.0057	3.98309	0.892203	1.1758	12.1636	0.400977	11.3421	1.97546	6.39867	3.31965	4.85351	15.6406	6.65975	2.54952
0	0.135429	0.0833429	6.70271	2.92408	3.23181	2.03447	0.261808	2.89689	0.454215	0.444086	2.20872	4.25436	3.45997	0.362056	0.928214	2.1578	0.176679	0.536632	2.56216	1.18051	0.205278	0.0612912	0.533858	0.389801	0.519324	0.0377717	3.94438	0.587526	5.82461	6.33425	1.10379	1.43523	27.81	1.85346	2.71034	18.0518	7.28377	0.528862	2.34897	10.3722	0.471717	20.5122	7.44483	9.59694	7.6113	4.33274	25.8986	12.1869	3.18881
1	0.142986	2.36772	5.18868	2.28398	4.27796	0.80092	1	3.96913	0.112497	0.556232	0.683639	1.96913	3.06377	0.267393	3.1058	0.231109	0.145862	2.6449	136.576	5.50854	0.98668	0.829126	0.367397	9.59911	15.2179	16.5595	4.02539	0.831187	0.986577	1.39489	0.183206	0.490333	25.3577	4.69998	2.84425	14.9906	9.07357	0.602938	1.98085	0.489269	0.483746	9.1378	1.00803	5.29025	2.29558	15.7894	14.0695	20.8801	31.8416
1	0.0896674	3.90759	6.37991	3.24219	6.57944	1.2979	1.52394	5.337	0.107396	0.726775	1.08072	3.49215	3.33798	0.378594	3.9807	0.0597057	0.153431	3.42846	181.834	2.51443	1.24637	0.338982	0.583834	7.40112	17.8141	22.1957	3.70789	0.716784	0.564802	0.954459	0.256777	0.700481	22.0119	3.44236	2.74876	17.1757	10.3833	1.81001	2.93872	0.688724	0.606562	8.80049	1.36163	8.99166	2.84724	13.1908	18.1902	13.6905	12.6264
1	0.358557	2.49746	4.38795	4.05962	2.82937	1.31032	0.760035	2.48538	0.104918	0.45967	0.501449	1.70798	2.55442	0.255229	2.14362	0.472842	0.0892691	2.82435	101.82	4.48955	0.936543	1.09683	0.228872	8.06831	9.83752	14.4086	2.31369	0.972758	1.4979	2.1076	0.152818	0.0833447	15.3437	2.80139	1.59394	10.1512	5.72668	0.545588	1.36536	0.377471	0.457547	8.84786	1.5	5.93448	2.84407	16.0444	13.3477	24.3691	44.3383
1	0.386055	3.23562	4.03705	1.3797	3.3062	0.931077	0.855687	3.01641	0.0989822	0.461411	0.634361	2.0399	2.19292	0.214755	2.63385	0.512664	0.1317	2.95115	109.544	2.01461	1.18381	1.37377	0.561861	8.23451	13.5719	14.6386	2.31141	0.71122	1.96432	2.27647	0.18401	0.429067	15.6241	1.99577	1.899	10.4823	5.34431	0.941738	1.69176	0.37947	0.361398	9.08392	1.36142	6.95241	2.59171	7.60439	15.3615	17.1895	27.9037
1	0.356492	3.45181	4.84604	3.1918	1.72224	1.64256	0.669887	3.69899	0.0982619	0.722434	0.562484	2.26919	2.92063	0.241356	1.61863	0.37946	0.0482066	1.93346	85.0856	7.07835	0.710112	0.71956	0.365863	16.1495	14.5294	17.8985	1.66476	1.86915	3.09325	3.19692	0.165159	0.16084	33.8442	0.784005	1.58477	9.94702	3.54756	0.327998	0.96308	0.359991	0.379909	8.97412	1.06599	3.38496	2.11491	4.40265	9.70275	13.0433	23.7416
2	0.320927	3.01556	3.83822	1.37065	2.57359	1.45014	0.583069	2.65618	0.0927077	0.444706	0.52143	1.70455	2.47954	0.220426	2.4309	0.472133	0.0766991	2.58887	101.33	5.21583	1.24321	0.982599	0.38489	9.8918	11.7735	12.9815	2.36123	1.145	1.86474	2.32902	0.130495	0.431005	20.2536	1.86356	1.63718	9.84271	5.02593	0.445758	1.13743	0.319676	0.37941	8.14617	1.29281	5.15379	2.35278	8.13926	12.2278	18.0246	34.8228
2	0.316925	3.20953	3.53719	1.44552	3.36402	1.08996	0.848143	2.5895	0.0905249	0.413602	0.567934	1.7183	2.11161	0.196428	2.09998	0.537517	0.0879151	2.17012	105.51	3.9334	0.621892	0.935982	0.362754	7.76517	10.6448	13.3646	2.03485	1.09549	1.58894	2.04058	0.181751	0.314674	13.5343	3.22277	1.37027	9.06329	6.10136	0.653608	1.37865	0.360458	0.438095	9.22491	1.45163	7.25685	2.57451	12.7373	15.5494	23.8111	43.7638
2	0.645554	3.87134	3.97252	3.75296	3.94465	1.30235	1.22197	3.40136	0.0716405	0.453742	0.715959	2.12555	2.1632	0.231363	3.14225	0.826138	0.0651012	2.84221	107.523	1.0785	0.74409	1.83584	1.54765	8.81607	13.5511	14.6306	2.3235	1.11954	2.90942	2.96809	0.192615	0.353594	11.1968	3.51343	1.71739	11.8633	7.30802	1.40568	2.04547	0.474919	0.501769	10.8128	1.75937	10.5929	2.98821	7.6715	21.5991	16.1686	15.6895
2	0.764896	2.45807	3.8157	3.87292	3.76254	0.988119	1.3898	3.70955	0.0777197	0.399737	0.679734	2.08262	1.74779	0.217827	3.40795	0.991937	0.0586249	1.5845	103.538	1.34307	1.67342	3.16037	0.981669	6.22281	10.4568	12.3488	2.17376	0.958121	3.27753	3.13758	0.18586	0.377387	11.6238	3.52246	2.04278	12.3797	7.49954	1.06622	2.62723	0.428766	0.63723	10.9997	1.33282	10.1236	3.01012	16.0521	21.5534	27.3428	47.3168
2	0.217219	2.95249	4.47112	1.7187	4.02578	0.975464	1.00911	3.28786	0.105009	0.440448	0.686742	2.58366	2.42169	0.248332	3.39121	0.32475	0.162172	3.21343	115.743	1.66804	1.17262	0.59856	0.566058	9.07353	13.4236	16.5774	2.25457	1.06679	1.36322	1.69474	0.218075	0.500288	13.3469	2.58468	1.80238	11.8179	6.01514	0.9882	1.75677	0.620173	0.459242	9.79001	1.32907	7.06058	2.4081	7.61429	15.0327	15.3388	22.1117
3	0.109431	12.4879	4.15174	2.12323	4.04478	1.83711	0.807413	4.227	0.100603	0.449188	0.690935	1.62816	3.26864	0.246185	1.86791	0.264067	0.125337	1.77562	272.465	1.57337	0.160711	0.111679	1.21071	6.42112	21.4298	14.6247	6.80026	0.562569	1.23657	1.66234	0.298198	0.700093	99.5382	0.908708	1.76411	8.26423	4.67594	1.53181	1.24505	0.804366	0.176205	8.38009	1.49286	8.20049	2.74555	7.22293	19.1262	16.5813	5.64704
3	0.278749	5.25706	4.38216	2.31965	4.62946	1.4001	1.19515	5.61648	0.0501962	0.313603	0.939032	2.6787	2.67292	0.247834	2.38623	0.754261	0.057863	2.51503	165.092	0.214949	0.243873	1.09836	1.41034	4.79356	18.671	16.0392	3.55006	0.587797	2.31115	2.37505	0.217458	1.16497	41.1042	2.29854	1.70178	10.3268	6.95453	1.50743	2.33272	0.623826	0.492725	11.2831	1.17281	9.97955	2.90319	10.9017	22.54	16.3291	9.72368
3	0.0485477	5.64174	4.50321	4.17512	4.68282	0.932635	1.00134	4.74569	0.148063	0.345766	0.92346	1.80318	3.29694	0.309015	2.68548	0.0485925	0.141022	2.32308	189.762	5.76568	0.734864	0.267258	0.510943	6.79649	22.0696	16.8626	4.91137	0.584109	0.619337	0.998189	0.271885	0.831457	44.8833	3.09654	1.77616	12.3608	8.07223	1.1849	2.1566	0.707432	0.455024	7.60831	1.23323	7.73689	2.63995	17.1377	18.012	16.8751	15.8542
3	0.174425	2.22071	5.60892	5.9534	4.34519	1.12559	1.23038	4.22992	0.182239	0.794244	0.843629	2.26339	2.31589	0.325685	4.68164	0.229741	0.223507	2.45122	119.51	0.563591	1.05065	1.15336	0.763634	3.91567	9.97983	13.1496	2.96652	0.614332	0.927239	1.38909	0.209365	0.29948	14.6025	4.40406	3.62104	17.4811	11.7047	1.84925	3.03047	0.494346	0.707968	10.1694	1.69749	10.7165	3.51164	14.8495	21.2648	16.6282	20.4455
3	0.139225	2.81951	5.37133	3.15787	3.00685	0.986888	1.0961	3.48998	0.178159	0.739733	0.741223	2.29375	2.75697	0.324109	4.01059	0.137153	0.174908	3.24888	122.885	3.61768	1.00291	0.834017	0.249841	8.31768	13.5451	16.8335	2.95328	0.666709	0.772596	1.30013	0.19529	0.35236	15.4337	3.29722	3.01676	14.8437	7.7461	1.09975	1.92034	0.51663	0.453776	8.2184	1.49672	6.74505	3.09675	11.7618	14.2763	16.879	25.3066
4	0.267351	9.68755	4.10842	1.93194	4.45116	1.47006	1.0385	6.01891	0.117525	0.316074	0.839979	1.54679	2.98404	0.318788	2.357	0.635052	0.0839644	1.24937	220.154	2.06293	0.0986123	0.568882	1.38144	7.00218	18.1098	14.2078	5.06392	0.798087	2.04137	2.05867	0.271622	0.665379	76.4147	1.34676	1.78593	9.26737	5.50082	1.14013	1.85008	0.529741	0.479567	8.4505	0.975379	8.13583	2.31126	5.36638	17.6876	11.8446	9.75641
4	0.15537	3.9492	7.94726	5.86586	3.65486	1.05072	0.800573	3.59001	0.375239	0.863673	1.29284	331.421	5.73252	0.647088	1.94015	0.482606	0.166497	1.39594	182.048	0.977347	0.132245	0.146731	0.837957	5.01467	15.3591	13.161	4.00065	0.45529	1.64479	1.72755	0.832964	0.765265	145.648	1.10542	2.60874	18.1601	5.02181	0.917917	1.23099	3.44608	0.346476	13.2775	1.51628	6.62835	3.62688	6.33754	15.1525	9.47693	6.36528
4	0.151685	1.24969	5.70882	5.15821	3.56819	1.0258	0.781587	2.80828	0.445944	1.32424	1.04393	6.66096	3.6976	0.467344	1.89414	0.471161	0.243748	1.36284	177.73	0.885909	0.0849649	0.342144	0.818085	4.89574	14.9949	12.8488	3.90578	0.165021	1.60578	1.68658	1.10782	0.407757	83.0627	1.0792	2.03862	12.3005	4.67613	0.753991	1.25833	2.70337	0.338259	8.07558	3.62448	6.47116	4.12363	6.18724	14.7931	9.25218	6.21432
4	0.124847	6.86771	4.31006	4.14787	4.1495	1.03841	0.853342	4.32616	0.104418	0.458899	0.82565	2.14978	3.23124	0.318823	2.2082	0.507112	0.143804	2.15661	208.148	1.28596	0.217586	0.712981	0.702814	4.96567	18.0114	16.8568	4.37021	0.967339	1.83242	2.00448	0.211142	0.928395	73.2801	1.25455	1.52243	9.594	4.8132	1.21449	1.62677	1.06497	0.346118	9.73133	1.33115	7.46683	2.84326	10.3487	17.9484	10.4843	5.74211
4	0.177216	2.95868	7.21533	4.38847	7.98138	1.22483	2.09802	7.86557	0.145332	0.989161	1.22688	3.46285	3.47718	0.355803	3.52631	0.37889	0.135894	2.89195	206.273	3.05493	0.598888	0.237194	0.785197	4.62568	19.0286	21.3227	5.07688	1.45059	1.70228	2.12042	0.391132	0.913108	24.2513	1.26821	2.09155	14.0645	9.7688	0.830554	2.59266	2.03738	0.575725	4.57705	0.536307	3.95874	1.65317	13.0846	18.1758	6.30429	3.54825
7	0.256804	8.34315	4.57185	4.60824	8.98209	1.7519	2.40664	8.80963	0.148904	0.310266	1.16014	2.58573	2.51781	0.354652	2.5044	0.568045	0.167085	3.80582	295.588	1.12647	0.253556	0.925018	1.95568	6.57464	16.5856	21.4424	5.66778	0.985364	1.75745	1.67897	0.301254	1.10354	62.0799	3.64219	1.59014	9.12083	8.25465	1.35585	2.8504	0.53919	0.562599	7.48615	1.12252	8.5096	2.37144	5.69736	19.1858	10.9814	6.60866
7	0.294696	7.59383	5.08864	3.87132	8.41868	5.42975	3.24905	8.48812	0.0775243	0.33039	1.26779	2.57298	2.27177	0.364294	2.68206	0.652928	0.0937499	3.99077	271.545	0.201557	0.140687	1.28487	3.19411	8.32203	19.9997	23.3079	5.54768	1.94914	2.54543	2.07499	0.254949	0.949503	49.7567	2.6328	2.02828	8.67423	8.0118	1.30044	3.71014	0.434802	0.595241	8.82513	0.933728	7.85395	2.46375	4.51881	19.0926	12.3079	9.53626
7	0.41164	2.32503	2.88812	1.38125	4.52951	2.63892	2.54723	4.17311	0.0585157	0.262153	0.66676	1.79758	1.40377	0.274854	2.39675	0.774911	0.0973054	3.07722	220	9.40612	0.477177	1.49407	2.43872	1.23853	16.2695	18.5421	3.46178	2.00385	1.99249	1.51218	0.156861	0.696109	20.5727	1.21035	0.815365	2.47615	4.49329	1.22515	2.99925	0.502202	0.56553	5.55877	0.952024	6.38185	1.63524	14.394	16.0988	16.1887	21.9906
7	0.281793	3.72949	3.54297	4.17133	6.83794	1.93847	2.73069	5.37175	0.155008	0.340133	1.13822	2.21689	2.30051	0.323397	2.65709	0.593353	0.143997	3.60866	265.217	0.642155	0.0797776	0.999974	2.47531	2.14019	17.8889	21.2628	5.06359	3.50379	1.33996	1.82154	0.279707	0.78737	28.0522	3.65634	1.67332	4.25598	8.36023	1.38448	3.22157	0.524093	0.832477	8.42217	0.968805	8.16027	2.45935	3.74076	19.579	9.52282	20.4716
7	0.346106	7.4249	5.20692	4.76239	8.68122	5.00044	3.04822	8.88023	0.0677513	0.308646	1.17358	1.91692	2.49162	0.349746	3.26921	0.659306	0.131388	3.62183	272.063	1.36521	0.166496	0.984808	2.8421	6.5836	20.2019	22.5154	4.83334	2.26822	2.26963	2.03074	0.333517	0.868613	43.5733	5.96698	2.39716	11.0009	10.3424	1.7618	3.70085	0.718764	0.702702	10.5849	1.05911	11.2248	2.98022	9.59797	25.282	16.5916	12.3006
14	0.36602	5.74988	7.5022	2.60923	6.17909	0.944092	2.29053	7.1286	0.120322	0.483488	1.60138	2.01654	2.30225	0.417354	6.12226	0.0926727	0.3226	1.07482	184.944	4.81582	0.0991895	1.3375	2.40496	4.14035	10.3614	20.7264	3.46786	2.21648	1.36943	1.03221	0.261649	0.780539	52.5107	4.64496	6.27041	14.3371	11.0271	0.30052	2.33551	0.228005	0.868899	5.80575	0.491814	6.09366	3.14563	10.3246	15.9311	17.8052	23.3154
14	0.26289	3.79401	8.00155	4.1409	4.2655	0.674848	1.43595	7.09531	0.658036	0.65837	1.43399	2.14197	2.09989	0.421643	9.17804	0.0742905	0.883847	1.00779	145.549	1.49991	0.267726	1.14261	3.41163	3.32377	7.06106	15.4072	2.96655	3.56602	1.49163	1.27683	0.213252	0.521082	26.798	4.45869	7.92756	18.5194	12.2494	0.335732	2.71749	0.211105	0.8863	5.03257	0.471391	6.6479	2.87873	6.89424	15.5861	13.9358	16.0131
14	0.245132	7.36406	6.82151	2.05968	4.15865	0.726677	1.52723	6.9556	0.658282	0.629268	1.30837	1.81436	2.15991	0.412351	5.62932	0.0618278	0.800344	1.0736	185.51	3.38777	0.063116	1.09747	2.32651	3.46861	7.25356	15.9192	4.46503	2.27407	1.07625	0.850495	0.265512	0.310708	71.8691	2.40416	4.8666	11.2272	8.48642	0.256845	1.75471	0.222784	0.742858	4.12738	0.473462	5.20062	2.75101	8.88881	15.0426	13.9888	14.348
14	0.280359	3.4957	9.06299	2.33035	5.16916	1.66304	1.72236	8.06093	0.73557	0.672151	1.70537	1.9029	2.39601	0.433294	9.63143	0.060263	1.0278	1.05387	170.987	1.58602	0.188015	1.24048	2.32777	3.26924	7.2908	17.749	4.19271	2.35079	1.46069	1.20243	0.413588	0.854436	34.7484	3.47784	8.08281	19.1959	12.0616	0.270645	2.44057	0.234179	0.695413	5.51148	0.468672	5.64048	3.68029	5.98089	14.2713	10.7694	10.8195
14	0.235994	5.17058	6.60989	3.48367	5.42605	3.50508	1.6488	7.43234	0.189558	0.468722	1.42581	1.84713	3.02158	0.344344	15.7263	0.179074	0.357551	1.04807	178.291	1.86954	0.0858284	1.18921	3.69251	3.6873	9.22245	19.6621	4.44187	2.97289	2.31442	1.48422	0.211985	0.933815	48.0634	3.82739	6.44436	16.0003	9.62659	0.3994	2.37304	0.218305	0.913548	4.71372	0.472088	7.33539	3.45278	13.0411	17.1247	18.0203	23.7959
18	0.423235	2.45761	6.53516	3.93916	2.8111	0.599416	1.1955	5.49729	0.130731	0.66699	1.05667	0.581183	2.05772	0.287106	12.8358	0.141019	0.350953	0.751335	99.838	2.3345	0.560529	4.92724	1.91896	1.42733	6.48074	14.5146	1.95387	2.18764	2.71697	2.01175	0.16123	0.407897	22.8766	3.57014	6.54122	16.2085	7.3927	0.225592	1.87119	0.295138	0.749887	4.94321	0.30346	4.63533	4.42283	22.6344	14.6669	16.5175	19.0499
18	0.19184	2.67702	7.28762	4.52972	3.13954	0.506769	1.32615	6.08498	0.295534	0.507381	1.24839	1.68793	1.72217	0.311531	7.72557	0.039388	0.334649	0.729347	122.637	8.833	0.280987	2.45859	2.39151	4.46951	8.08192	17.8526	2.49212	1.90068	1.65476	1.34726	0.190022	0.63218	34.7391	2.32101	6.73408	16.5446	8.88145	0.237098	2.10857	0.184582	0.804003	4.65931	0.313889	3.13835	3.52474	14.925	12.5173	23.1642	44.7685
18	0.258237	2.53376	5.08472	2.0954	1.48951	1.08038	0.860488	3.94013	0.314047	0.49517	0.651312	1.24742	0.876687	0.205203	5.61579	0.022888	0.437216	0.359994	77.7583	5.74946	0.448147	6.16828	1.83584	2.90879	5.01008	10.7344	1.70867	1.13625	1.05435	0.908034	0.101636	0.126337	14.0863	1.51138	5.1844	13.7264	7.33293	0.230647	1.66943	0.27357	0.814358	4.63509	0.292408	3.80771	3.66297	7.19324	11.7712	19.2591	40.0034
18	0.274615	2.71548	5.92565	1.77658	1.73532	0.69417	1	4.52793	0.619402	0.44886	0.754854	1.69833	0.770772	0.304741	5.7986	0.0343303	0.632666	0.494251	76.4683	2.82611	0.198731	11.6	1.66036	2.80917	5.62447	12.966	1.18085	0.323326	0.973949	0.820727	0.140715	0.125988	13.4954	1.22854	5.68463	13.3404	6.54356	0.264141	1.87108	0.210195	0.895061	4.96536	0.265035	4.27297	4.04876	13.9393	13.2088	19.3962	40.007
18	0.0950279	2.6412	6.26958	1.46936	1.7237	0.497661	0.964012	5.16303	0.909064	0.605369	0.880841	1.70816	0.987047	0.269231	6.25284	0.0310316	0.669986	0.443365	88.738	3.85654	0.27288	3.5387	1.47738	3.1073	5.88883	14.0157	1.6176	0.779857	1.26816	0.847518	0.177698	0.353241	15.9505	1.45234	6.27063	17.1595	7.87702	0.271332	1.93899	0.219789	0.933039	4.60891	0.365676	4.78246	3.51926	9.11458	13.9266	20.0686	34.15
21	0.337075	6.05363	7.07652	4.19436	1.42727	0.70547	0.996834	7.68922	0.239603	0.519923	0.771889	1.64854	1.6554	0.515063	3.22545	0.0520421	1	0.904819	166.53	2.56125	0.0259249	1.89425	2.77968	4.28293	8.03732	17.4937	3.72108	1.54634	1.4601	1.6052	0.27058	0.883899	56.3064	2.10078	5.51336	16.3425	8.81765	0.253198	1.4307	0.131646	1.00509	5.39558	0.33725	3.25168	2.84906	3.75366	14.1164	13.0483	7.82343
21	0.147849	4.48895	7.19347	5.39707	1.70814	2.49681	1.20008	9.50467	0.388624	0.601381	0.869244	1.42812	1.77554	0.407001	4.87501	0.0112284	0.559879	0.774724	175.206	3.04754	0.173576	1.12735	3.49821	5.36506	9.62374	20.8216	4.28883	3.31533	1.01005	1.34929	0.279972	1.43335	57.0366	1.44075	6.01612	18.9641	9.4275	0.152548	1.5431	0.0985755	1.0093	4.61511	0.29171	2.43508	3.34733	3.26505	11.9911	10.676	7.42359
21	0.210506	3.96078	6.22566	3.86834	1.79552	2.38549	1.05294	6.86898	0.111161	0.515209	0.966526	1.24517	1.70944	0.350024	4.55988	0.046536	0.239696	0.582144	126.258	4.68558	0.309825	2.93329	2.48913	3.32026	8.86169	16.1156	3.24984	1.70497	2.19548	1.81378	0.279608	0.645704	43.094	2.37122	6.03969	16.833	8.73002	0.187124	1.58655	0.173625	0.870949	4.95352	0.35096	3.38104	4.09635	6.32195	13.2463	14.7279	15.1036
21	0.202031	5.82027	7.23822	2.79763	1.57457	1.26361	1.16344	8.25307	0.219627	0.650799	0.778476	0.927006	1.80382	0.355679	3.76363	0.0194367	0.790825	0.846087	165.299	1.85202	0.0665395	2.79003	2.40571	3.44876	8.05845	18.5662	3.37445	1.90639	2.61473	2.64692	0.280489	0.886271	55.2695	1.59316	5.39422	15.644	7.98327	0.170299	1.40871	0.172116	0.837227	5.30757	0.360373	3.31088	3.82742	4.87614	14.8046	13.5383	7.54799
21	0.201427	9.28523	5.89325	1.57619	1.47228	1.24468	0.846082	5.85198	0.171011	0.43867	0.808536	0.74973	1.59862	0.270905	5.90475	0.0545646	0.300226	0.717075	157.884	9.76517	0.158774	1.71756	1.52323	2.6079	7.3867	15.1849	3.57726	0.728752	2.34989	1.72706	0.27622	0.622807	92.2024	1.29938	4.40278	13.9435	5.85071	0.142571	1.40207	0.150237	0.858043	4.96338	0.390843	1.99425	3.40163	13.158	10.8302	17.7883	21.575
23	0.423857	0.313768	7.03375	5.59904	1.43603	0.877249	0.566489	7.79981	0.0763818	0.571331	0.638914	0.352739	1.92701	0.233537	6.81443	0.221036	0.225278	0.505377	45.5747	2.54136	0.356772	1.67251	2.87288	7.23883	14.6667	9.43625	4.68527	0.251717	4.74597	4.14854	0.142232	1.6584	59.0229	1.03008	6.51419	19.3131	7.2919	0.146512	1.23392	0.562804	0.824215	7.14788	0.467149	3.44217	4.87638	8.95801	15.339	13.4425	3.54012
23	0.321318	4.77179	7.46206	5.92957	1.95631	1.18094	1.19862	8.91486	0.196526	0.544602	0.945064	2.50728	2.3512	0.389857	5.10806	0.0637663	0.171898	0.734711	159.147	2.16414	0.285418	2.92456	3.69131	6.88621	14.5523	24.2589	4.32285	3.53363	2.21346	2.10836	0.224547	0.832322	56.2929	1.18587	7.26293	21.156	9.84287	0.168176	1.93778	0.173156	1.12767	6.37243	0.285197	3.07305	4.57054	3.79659	15.5739	15.9721	10.6814
23	0.347921	12.0073	6.48617	4.79944	1.17423	1.00407	0.940183	8.30397	0.269244	0.512973	0.611548	1.71731	2.3775	0.408303	2.15469	0.0874879	0.730331	0.568716	247.475	2.38905	0.0132242	0.831658	2.30276	7.78549	12.393	19.6282	6.17065	1.23303	1.65441	1.75563	0.326797	1	143.768	0.965269	3.83542	12.8531	7.3675	0.158416	0.958746	0.097835	0.743735	4.54733	0.316062	1.59777	1.62366	2.75012	13.976	8.95526	3.05512
23	0.288442	30.9157	4.87765	4.4846	0.717043	10.4728	0.812082	5.61486	1.07644	0.690884	0.386998	0.797846	2.39034	0.717404	1.08186	0.139089	0.276529	1.124	216.195	0.629602	0.229071	1.79805	1.68089	6.24769	16.1649	13.7775	4.72299	1.25531	2.90639	3.26812	0.471854	1.74637	223.49	0.983435	2.69312	11.3758	5.58152	0.172471	0.652278	0.161387	0.923631	4.35584	0.36957	1.56017	1.29194	2.74479	13.763	7.6481	2.53936
23	0.405987	3.51615	6.92748	4.71816	1.01634	2.64604	0.736828	5.31332	0.0582662	0.26308	0.433885	1.2282	1.90278	0.273615	2.36072	0.129737	0.0482752	0.408102	115.886	3.76409	0.114239	8.41455	3.26551	7.43521	18.3843	14.4445	3.55847	2.08363	3.05224	3.27692	0.151054	0.932468	37.4505	1.13215	4.31455	12.447	7.17666	0.158232	1.22785	0.176216	1.12349	7.35681	0.383097	2.64856	1.99638	4.5076	15.4559	17.1848	11.6455
26	0.0702294	39.5011	8.47947	2.38304	0.673001	14.66	0.887149	10.3573	0.297207	1.27043	0.426526	2.49895	4.58628	0.401537	6.23478	0.080783	0.138849	2.85932	113.701	13.397	0.353177	0.0448995	0.74478	0.763565	20.0765	24.1161	11.1347	0.691473	0.187577	0.675022	1.50623	7.192	698.466	0.491573	2.72394	9.65624	6.4251	0.124497	0.692745	0.278449	0.474702	3.38562	0.445783	1.72226	1.99664	21.3517	9.58938	4.19059	1.34915
26	0.068119	3.92619	6.54362	1.43813	0.643444	4.63484	0.773854	9.32915	0.147038	0.37893	0.237658	1.79063	3.57015	0.164391	6.4324	0.0722041	0.0436736	1.58191	59.2898	29.1072	0.297798	0.3945	0.85443	0.90932	20.4025	15.5584	5.7181	0.647744	0.562981	1.08259	1.12519	5.25367	202.782	0.682779	2.65402	8.9946	4.63803	0.193654	0.745944	0.379069	0.243861	4.78111	0.439989	2.63854	1.98706	11.209	11.0729	10.7613	14.1714
26	0.0706805	4.15752	6.75334	0.290102	2.0917	0.59657	0.603997	10.0998	0.207444	0.563714	1.25424	1.84845	1.97802	0.259643	2.07036	0.033381	0.272316	0.380977	157.322	43.7984	0.0714968	0.013418	1.88712	0.55037	4.41959	8.98834	4.99257	4.38088	0.0135756	0.0576277	0.237495	0.812091	74.5237	1.2647	3.953	14.3018	8.81122	0.402334	0.801284	0.288	1.03913	2.77925	0.435198	1.94898	1	17.7639	8.27427	1.95012	0.580123
26	0.0486119	6.10373	4.46216	0.405317	1.05282	1.07092	0.537552	8.46814	0.114355	0.219333	0.808561	1.33704	3.48987	0.369186	1.41694	0.0309589	0.150255	1.16756	76.6519	39.0274	0.162911	0.131746	1.7703	1.27097	19.196	9.04441	3.13153	3.18796	0.169116	0.198256	0.277932	0.400585	73.3584	0.547594	3.01633	16.0956	4.69884	0.263302	1.4199	0.200248	1.50261	8.21952	0.446187	1.44704	0.866481	4.81266	8.14193	6.00494	8.06142
26	0.0850086	0.3999	16.275	3.33143	0.955617	3.12337	0.287421	15.0605	0.242455	1.83636	0.32087	3.20164	6.13043	0.555446	30.2807	0.0132655	0.242234	0.466816	42.6605	1.82423	0.532736	0.380507	1.95172	0.666377	6.99166	18.9728	11.5676	0.51538	0.361623	0.603543	1.68912	8.8772	93.9097	1.7535	7.56529	53.3637	12.2017	0.623732	1.90906	0.346424	0.755751	5.80581	0.449809	2.56861	4.13926	1.79092	11.4497	5.68979	1.60715
[truncated: 314 more columns]
