# Supplementary material for: From Division to Death: Metabolomic Analysis of Nicotiana tabacum BY-2 Cells Reveals the Complexity of Life in Batch Culture
Source: Plants (Basel). 2024 Dec 6;13(23):3426. doi: 10.3390/plants13233426 (PMC11644078; doi:10.3390/plants13233426)
Supplement: Supplementary file 1 [file plants-13-03426-s001.zip › Table S2. OPLS-DA models parameters.xlsx]

## Sheet: model parameters
model	1/2d-4/7d	7d-14d	14d-18d	18d-21d	21d-23d	23d-26d
R2Xp1	0.307	0.416	0.429	0.375	0.22	0.293
R2Xcum	0.467	0.543	0.56	0.531	0.478	0.429
R2Ypred	0.91	0.981	0.888	0.883	0.771	0.983
R2Ycum	0.97	0.995	0.978	0.973	0.9	0.995
Q2Ypred	0.857	0.914	0.824	0.791	0.561	0.864
Q2Ycum	0.881	0.94	0.791	0.829	0.686	0.916
pQ2	0.01	0.02	0.03	0.03	0.07	0.02

## Sheet: loadings and vips
	vip 1/2-4/7	loadings 12-47	vip 7-14	loadings 7-14	vip 14-18	loadings 14-18	vip 18-21	loadings 18-21	vip 21-23	loadings 21-23	vip 23-26	loadings 23-26
1-Palmitoyllysophosphatidic acid	0.409181	-0.0215336	0.587429	-0.030852	0.276989	-0.0145606	0.13246	-0.00696922	1.68265	0.0900048	1.79549	-0.0942767
2,2-Dihydroxyacetic acid	0.755695	0.0397693	0.0812297	-0.00426621	1.33244	-0.0700429	1.52875	0.0804335	0.510103	-0.0272854	0.0511385	-0.00268516
2,3-Dimethylglyceric acid	0.266219	0.0140101	1.35709	0.0712748	1.02777	-0.0540271	0.587679	0.03092	0.0911967	-0.00487812	0.53666	0.0281787
2,4-Dicumylphenol	0.763858	0.0401989	0.355461	-0.0186689	0.172012	-0.00904223	0.372196	0.0195826	1.38516	0.0740923	1.36033	-0.0714279
2,4-Dihydroxybutanoic acid	1.11924	0.0589013	1.01175	-0.0531372	1.32031	-0.0694051	0.900053	-0.0473552	1.17443	-0.0628203	0.427134	-0.0224278
2,4-Ditertbutylphenol	0.93977	0.0494564	1.00487	-0.0527763	0.738927	-0.0388435	1.0577	0.0556494	0.476838	0.0255061	0.263126	0.0138161
2-Aminobutanoic acid	1.07456	0.0565498	1.33636	-0.0701862	1.24887	-0.0656499	0.163724	-0.00861414	1.26262	-0.0675375	0.854044	-0.0448438
2-Isopropylmalic acid	1.16487	0.0613027	0.28754	0.0151017	1.34376	-0.0706379	1.2558	0.0660726	0.394446	-0.021099	1.32974	0.0698216
2-Oxoisocaproate	0.608893	0.0320437	1.18489	0.0622306	0.148009	-0.00778044	0.688134	-0.0362053	0.256582	-0.0137246	0.00153654	-8.06803e-05
2-Pyrrolidinone	0.260454	-0.0137067	1.45238	0.0762793	0.40007	-0.0210306	0.00725559	-0.000381744	0.411732	-0.0220236	0.439559	0.0230802
3,4-Dihydroxybutanoic acid	1.38139	0.0726972	1.1115	0.0583763	1.26405	-0.0664476	0.352059	-0.0185232	1.52354	-0.0814945	0.254243	-0.0133497
3-Aminoisobutyric acid	0.488829	0.0257252	0.731002	-0.0383924	0.911904	-0.0479364	0.314235	-0.0165331	0.390059	-0.0208643	0.999187	0.0524649
3-Hydroxy-3-methylglutaric acid	0.31557	0.0166072	0.432518	0.022716	1.1514	-0.0605261	0.887847	0.046713	1.52259	0.0814435	1.274	0.0668946
3-Hydroxyisobutyric acid	1.27357	0.0670228	1.18338	0.0621516	1.34467	-0.0706855	0.999648	0.0525952	0.0394359	-0.00210943	0.382029	-0.0200594
3-Methylbutylglucopyranoside	0.281601	-0.0148196	1.38682	0.0728362	0.32111	-0.0168799	1.09337	-0.0575265	0.870745	-0.0465762	0.636	0.0333948
4,22-Stigmastadiene-3-one	0.555987	0.0292594	1.50377	-0.0789785	0.806602	-0.042401	0.34808	-0.0183138	1.59981	0.0855739	1.3175	-0.0691789
4-Hydroxybutanoic acid	0.780049	0.0410509	1.41836	0.0744927	0.583643	-0.0306806	0.20595	0.0108358	1.11719	-0.0597588	0.430935	-0.0226274
ACC	0.00118012	-6.21051e-05	1.53347	-0.0805385	1.31708	-0.0692353	1.02444	0.0538997	0.762237	-0.0407721	0.642006	0.0337102
Alanine	1.64972	0.0868182	1.40273	-0.0736718	1.40739	-0.0739829	1.46493	0.0770754	0.673395	-0.03602	0.790629	-0.041514
aminodeoxyhexose_RI=1961	0.899035	-0.0473128	0.540472	0.0283858	0.784701	0.0412497	0.139922	-0.00736183	1.12449	-0.0601492	1.38101	0.0725134
aminodeoxyhexose_RI=1966	1.58817	-0.0835795	0.56864	-0.0298652	1.18485	0.0622844	1.10347	-0.0580578	0.211258	0.0113002	0.515088	0.027046
AMP	0.502681	-0.0264542	0.317654	0.0166833	1.37271	0.0721598	1.236	-0.0650305	0.468135	0.0250406	1.52163	-0.0798971
Ascorbic acid	1.39529	0.0734289	0.328264	0.0172405	1.07438	-0.0564775	0.770531	0.0405406	0.545411	0.0291741	1.29496	-0.0679952
Asparagine	1.13925	-0.0599544	0.100853	-0.00529685	0.676343	-0.0355536	0.637094	0.0335199	1.91763	0.102574	1.82402	-0.0957751
Aspartic acid	1.33487	0.0702492	1.4725	-0.077336	1.00279	-0.0527141	1.17874	0.0620181	2.03473	0.108838	0.497393	-0.0261169
b-Alanine	0.754582	0.0397107	1.05473	-0.055395	1.02625	-0.0539475	1.02985	0.054184	0.814781	-0.0435827	0.167841	-0.00881294
b-Aminoisobutyric acid	1.5222	0.0801075	0.852631	-0.0447805	1.35437	-0.0711959	1.4624	0.0769427	1.15439	0.0617486	0.81339	0.0427092
Bredinin aglycone	0.135308	0.00712072	0.638848	0.0335525	0.984605	-0.0517581	0.530439	0.0279084	0.486641	-0.0260304	0.00172923	9.0798e-05
b-Sitosterol	0.169643	0.00892767	0.782762	-0.0411109	0.0679672	-0.00357286	0.540977	0.0284629	1.18252	0.0632528	1.54507	-0.0811278
Campesterol	0.442596	-0.0232921	1.27696	-0.0670664	0.0104209	-0.000547801	1.01275	0.0532847	1.60532	0.0858688	1.46705	-0.0770314
Citraconic acid	1.06553	0.0560747	0.154753	0.0081277	1.23929	-0.0651461	1.44594	0.0760763	0.755549	-0.0404144	1.18878	0.0624199
Citramalic acid	1.26349	0.0664926	0.745547	-0.0391564	0.939539	-0.0493891	1.23106	0.0647707	1.29141	0.0690775	0.771261	0.0404971
Citric acid	1.32704	0.0698371	0.345248	0.0181325	1.21386	-0.0638095	1.48523	0.0781437	0.403245	0.0215696	0.662904	0.0348075
compsug_RI=2167	0.389867	-0.0205172	0.418765	0.0219937	1.03376	-0.0543419	0.282324	-0.0148541	1.58934	-0.0850137	0.530958	-0.0278794
compsug_RI=2189	0.206426	-0.0108634	1.45273	0.0762978	0.400697	-0.0210636	0.855596	-0.0450161	0.534112	-0.0285697	0.514273	-0.0270032
compsug_RI=2196	0.677636	-0.0356613	1.17701	0.0618169	0.0526431	-0.00276731	0.402504	0.0211773	0.422773	-0.0226142	0.13692	0.00718935
compsug_RI=2246	0.158163	0.00832351	0.980506	0.0514965	1.19663	-0.0629036	0.22918	0.012058	0.472947	-0.0252979	0.161512	-0.00848062
compsug_RI=2486	0.931419	0.049017	1.51723	-0.0796854	1.01284	-0.0532426	1.20689	-0.0634989	0.534324	-0.028581	1.04247	0.0547374
compsug_RI=2517	0.815013	0.042891	1.24414	-0.0653426	0.948466	-0.0498584	1.48021	-0.0778792	1.02272	-0.0547056	0.248252	-0.0130351
compsug_RI=2534	0.90152	0.0474435	1.47385	-0.0774069	0.374772	0.0197008	1.29095	-0.0679218	0.941178	0.0503437	0.809751	0.0425181
compsug_RI=2584	0.47108	0.0247911	1.05115	0.0552068	0.195545	0.0102793	0.78828	0.0414744	0.311733	0.0166746	0.698151	-0.0366582
compsug_RI=2741	0.49184	-0.0258836	1.20322	-0.0631933	0.301297	-0.0158384	0.864891	0.0455052	1.08246	0.0579009	0.679114	-0.0356587
compsug_RI=2753	0.304733	-0.0160369	1.52587	-0.0801391	1.46121	-0.0768117	0.922592	0.048541	0.574062	0.0307066	1.18782	0.0623695
compsug_RI=2757	0.388548	0.0204478	1.04911	-0.0550995	1.23779	-0.0650676	1.22738	-0.0645773	0.354066	-0.018939	0.404326	-0.0212302
compsug_RI=2759	0.0260458	-0.00137069	1.1002	0.0577826	1.10375	0.0580212	0.773723	-0.0407085	0.791108	-0.0423164	0.538841	-0.0282933
compsug_RI=2774	0.773966	-0.0407308	0.448278	0.0235437	0.704609	0.0370395	1.04401	-0.0549291	0.673204	-0.0360097	0.826788	0.0434126
compsug_RI=2788	0.788758	0.0415093	1.0759	-0.0565068	1.18052	-0.0620569	0.235436	-0.0123872	1.52127	0.0813731	1.62152	-0.0851419
compsug_RI=2817	1.23741	-0.06512	0.469	0.024632	1.04464	0.0549142	1.21467	-0.0639082	0.553357	-0.0295991	1.28103	-0.0672636
compsug_RI=2837	1.30886	-0.0688802	0.484713	0.0254573	1.17362	0.0616941	1.33724	-0.0703573	1.31477	-0.0703273	0.58967	-0.0309622
compsug_RI=2868	0.479858	0.025253	0.336661	0.0176815	1.02244	0.0537472	0.543155	-0.0285775	1.04685	0.0559962	1.42712	-0.0749344
compsug_RI=2873	1.03668	-0.0545566	0.434086	-0.0227984	0.63704	0.0334875	0.28954	-0.0152338	1.56637	0.0837853	1.74573	-0.0916642
compsug_RI=2881	1.05385	-0.05546	1.34064	-0.0704111	1.30933	0.0688282	0.700896	0.0368768	1.80596	0.0966011	1.76929	-0.0929012
compsug_RI=2890	0.726019	-0.0382076	0.0309525	0.00162563	0.347843	0.0182852	1.2615	-0.0663721	0.0987056	-0.00527977	1.0553	-0.0554113
compsug_RI=2894	1.12852	-0.0593897	1.44504	0.0758939	1.29997	0.0683358	0.86816	-0.0456772	0.515944	0.0275979	1.05128	-0.0552
compsug_RI=2911	0.549625	0.0289247	0.375823	0.0197384	0.958622	0.0503923	1.228	-0.0646099	0.744507	-0.0398237	0.0198135	-0.00104036
compsug_RI=2922	1.21155	-0.0637593	0.0418223	0.00219652	0.666761	0.0350499	1.24777	-0.06565	0.822618	-0.0440019	0.186331	0.00978381
compsug_RI=2929	1.17542	-0.0618576	1.28627	0.0675553	1.23874	0.0651173	1.00528	-0.0528917	0.247343	0.0132304	1.55052	-0.081414
compsug_RI=2942	0.785616	0.0413439	1.43002	-0.0751052	0.280523	-0.0147464	1.37147	-0.0721585	1.17687	0.0629509	0.850844	-0.0446758
compsug_RI=2950	1.14977	-0.0605078	0.0699485	-0.00367372	0.514154	0.0270277	0.824216	-0.0433651	0.722185	-0.0386297	0.478827	0.0251421
compsug_RI=3005	1.22019	0.064214	1.26095	0.0662254	0.135625	0.00712946	0.865476	-0.045536	0.0201045	0.00107539	1.54434	-0.0810894
compsug_RI=3028	1.06183	-0.0558802	0.699748	0.036751	1.03734	0.0545305	0.761386	-0.0400594	1.56819	0.0838824	1.37267	-0.0720756
compsug_RI=3051	0.70261	-0.0369756	1.00693	0.0528841	1.32266	0.0695288	1.09379	-0.0575484	0.634229	0.033925	1.51569	-0.0795853
compsug_RI=3112	1.20424	-0.0633746	1.43538	0.0753868	1.29129	0.0678796	1.20858	-0.063588	1.28074	0.0685071	1.22032	-0.0640759
compsug_RI=3135	0.790249	0.0415877	1.50886	-0.0792456	0.847098	0.0445297	1.25094	-0.0658167	1.16359	0.0622405	0.415967	-0.0218414
compsug_RI=3145	1.14596	-0.0603075	1.51656	-0.0796503	1.09615	0.0576219	0.767276	-0.0403693	1.1693	0.062546	1.32603	-0.0696264
compsug_RI=3202	0.0923813	-0.00486167	0.997157	-0.052371	0.978981	0.0514625	1.21234	-0.063786	0.678786	0.0363083	0.321452	-0.0168787
compsug_RI=3245	0.353187	-0.0185869	0.651439	-0.0342138	1.06782	0.0561325	0.982899	-0.051714	1.00207	0.0536006	1.1908	-0.0625261
compsug_RI=3259	0.158121	-0.00832129	0.467171	-0.024536	1.11967	0.0588583	1.15459	-0.0607475	0.900414	0.0481632	1.21786	-0.0639469
compsug_RI=3395	0.744909	0.0392017	1.48619	-0.0780553	0.119077	-0.00625956	1.30026	-0.0684117	0.746849	0.039949	0.32028	0.0168171
Cycloartenol	0.248336	-0.013069	1.46808	-0.0771038	0.139749	-0.00734625	0.239802	0.0126169	0.905244	0.0484216	0.971127	-0.0509916
Dihydromaltol	0.568868	-0.0299373	0.529771	0.0278237	0.663429	-0.0348747	0.174796	-0.00919667	1.27698	-0.068306	1.21477	0.0637844
Dihydroxyacrylic acid	0.44425	-0.0233791	0.498299	0.0261708	0.790262	-0.041542	0.645087	0.0339405	0.446805	-0.0238996	0.618923	0.0324981
Docos-9-enenitrile	0.487631	0.0256621	0.775808	-0.0407457	1.19593	-0.0628671	1.09095	0.0573992	1.49541	0.0799898	0.123114	-0.00646441
Erythronic acid	1.50751	0.0793346	0.259444	0.0136261	1.3592	-0.0714498	0.175546	0.00923615	0.537954	-0.0287752	0.0869875	-0.00456751
Ethanolamine	0.469509	-0.0247084	0.863546	0.0453537	1.42016	-0.0746543	1.25267	0.0659075	0.0127141	-0.000680079	0.223568	0.011739
Ethylene glycol	1.23886	0.0651963	0.954858	-0.0501494	1.31897	-0.069335	1.44389	0.0759686	0.247799	0.0132548	0.217328	-0.0114114
Ethylglutamic acid	0.630483	0.0331799	1.36854	0.0718762	1.2619	-0.0663346	0.163931	-0.00862505	1.07073	-0.0572736	1.29274	0.0678787
FA 16:0	1.48894	0.0783572	0.785541	-0.0412569	1.18984	-0.0625466	1.36151	0.0716343	1.17428	0.0628126	0.191458	0.010053
FA 18:0	0.950616	0.0500273	1.23036	-0.0646191	0.686798	-0.0361032	1.08689	0.0571853	0.855862	0.0457801	0.563339	0.0295796
FA 18:1	0.273418	0.014389	0.137601	-0.00722683	0.8433	-0.0443301	0.916077	0.0481983	0.69313	0.0370756	0.243536	0.0127875
FA 18:2	0.428614	0.0225563	0.383608	0.0201472	1.27014	-0.0667677	1.25183	0.0658635	1.05847	0.0566175	0.0850773	-0.00446721
FA 18:3	1.38521	0.0728985	0.427861	0.0224714	1.09771	-0.0577038	1.21797	0.0640821	1.0455	0.055924	0.459008	-0.0241014
FA 20:0	0.411771	0.0216699	1.0085	-0.0529666	1.01228	-0.0532127	0.625801	0.0329257	0.741821	0.0396801	1.1516	0.0604678
FA 21:0	1.20136	0.0632231	1.05764	-0.0555475	1.18383	-0.0622311	0.83051	0.0436963	0.67707	0.0362165	0.85322	0.0448006
fructofuranose_RI=1765	0.455003	0.023945	0.303435	0.0159365	0.684873	-0.036002	0.832204	0.0437854	0.992632	0.0530959	0.329409	-0.0172965
fructofuranose-P_RI=2250	0.128871	0.00678197	1.16662	0.0612715	0.459705	-0.0241655	1.02403	-0.0538782	0.640473	-0.0342589	0.0699937	0.0036752
Fructose	1.5172	0.0798446	0.296367	-0.0155653	1.4289	-0.0751136	1.54053	0.0810532	0.569233	0.0304483	0.038771	0.00203577
Fumaric acid	0.69393	-0.0365188	1.24695	-0.0654904	0.58645	0.0308282	1.1833	0.0622581	0.706407	-0.0377857	1.47603	0.077503
Furandimethanol	0.0719133	0.00378452	1.05835	-0.0555847	1.23063	-0.0646908	0.802432	-0.042219	1.08657	-0.0581209	1.08634	0.0570413
GABA	1.07696	0.0566762	1.46339	0.0768575	1.36612	-0.0718133	1.31593	0.0692358	1.01936	-0.0545258	0.317516	-0.016672
Gluconic acid-6P	0.116856	-0.00614968	1.52145	0.0799068	1.4322	0.0752872	1.08825	-0.0572569	0.579015	-0.0309715	1.31791	-0.0692001
glucopyranose-P_RI=2326	0.628988	0.0331012	0.90068	0.047304	1.10594	-0.0581365	0.918656	0.0483339	0.306112	-0.016374	0.295343	-0.0155078
Glucose	1.57089	0.08267	0.407619	-0.0214083	1.43453	-0.0754097	1.52428	0.080198	0.353444	0.0189058	0.42646	0.0223924
Glucose-6P	0.297566	0.0156598	1.17804	0.061871	0.939459	-0.0493849	0.481962	-0.0253578	0.66155	-0.0353864	0.173705	-0.00912082
Glutamic acid	0.434538	0.022868	1.35288	-0.0710538	0.509732	-0.0267953	1.02897	0.0541378	1.11629	0.0597107	1.09801	-0.0576537
Glutamine	0.41681	-0.0219351	0.86721	-0.0455462	0.205311	-0.0107927	0.791825	0.0416609	1.90746	0.10203	1.55708	-0.0817585
Glutaric acid	0.846715	0.0445593	0.789983	-0.0414902	1.27674	-0.0671149	0.565222	0.0297385	1.03496	0.0553599	0.475328	0.0249583
Glyceric acid	0.142861	-0.00751821	0.634779	-0.0333388	1.39779	-0.073478	0.815646	0.0429142	0.429001	-0.0229473	0.0912243	-0.00478997
Glycerol	1.5065	0.0792811	0.722537	-0.0379478	0.925308	-0.048641	1.13892	0.0599229	0.698166	0.0373449	1.27673	0.0670382
Glycerol-3P	1.48713	0.0782616	1.38737	0.0728651	1.33326	-0.0700858	1.12335	0.0591039	0.54251	-0.0290189	0.539157	-0.0283098
Glycerophosphoglycerol	0.281865	0.0148335	1.42351	0.0747631	0.783678	-0.0411959	1.29491	-0.0681299	1.65136	-0.0883316	1.02774	0.0539643
Glycine	1.03534	0.0544862	1.49108	-0.0783122	1.38009	-0.0725476	1.34748	0.0708962	0.650243	0.0347815	1.49219	-0.0783515
Glycolamid	0.839454	0.0441772	0.448569	-0.023559	1.2295	-0.0646316	1.32508	0.0697173	0.0108436	0.000580025	0.385722	-0.0202533
Glycolic acid	0.0718285	-0.00378006	1.3656	-0.0717215	1.21897	-0.0640781	1.46635	0.0771501	0.158951	0.00850229	0.698555	0.0366794
hexacid_RI=1967	0.426812	0.0224615	0.736368	0.0386743	0.948214	-0.0498451	0.970763	0.0510755	0.394775	0.0211165	0.97916	-0.0514133
hexacid_RI=2014	0.144546	0.00760688	0.833226	0.0437613	0.408208	-0.0214584	0.696311	-0.0366356	0.36218	-0.019373	0.128863	0.00676631
hexacid_RI=2022	1.44391	0.0759872	0.832685	-0.0437329	1.21191	-0.063707	0.971527	0.0511157	0.293688	0.0157094	0.417473	-0.0219205
hexacid_RI=2043	1.10054	-0.0579174	1.38263	0.0726164	0.423346	0.0222542	0.397418	0.0209097	1.22802	0.0656868	1.55506	-0.0816525
hexalc_RI=2184	0.973664	-0.0512401	0.439074	0.0230603	1.23255	0.0647917	0.306376	-0.0161196	0.842535	0.0450672	1.48022	-0.0777228
hexopyranose_RI=2020	1.14605	-0.0603119	1.04716	0.0549972	0.878513	0.0461811	0.502858	-0.0264572	0.0665021	-0.0035572	0.38557	-0.0202453
hexose_RI=1944	0.63487	-0.0334108	0.345339	0.0181373	0.747116	-0.0392739	0.881726	-0.046391	1.4117	-0.0755117	1.51665	0.0796356
hexose_RI=2033	1.47162	0.0774455	1.13609	-0.0596679	1.3674	-0.0718804	1.13167	0.0595413	0.203708	0.0108963	0.608913	-0.0319726
hexose_RI=2053	0.319446	-0.0168112	0.961862	0.0505173	0.547416	0.0287762	0.60182	0.031664	1.0067	0.0538486	0.708342	-0.0371933
hexose_RI=2066	0.399223	0.0210095	0.485359	0.0254912	0.952018	-0.0500451	0.517268	-0.0272154	0.972581	-0.0520234	0.699271	-0.036717
hexose_RI=2085	1.07547	-0.056598	0.561386	0.0294842	0.0816648	-0.0042929	0.566335	0.029797	0.669166	0.0357938	0.760826	-0.0399491
hexose_RI=2117	1.17449	-0.0618088	0.654909	0.034396	1.0518	0.0552903	0.522825	0.0275078	1.21705	0.0651002	1.37641	-0.0722722
hexose_RI=2151	0.0319423	-0.001681	0.172836	-0.00907742	0.382759	0.0201207	0.376744	-0.0198219	1.18165	-0.0632065	1.22057	0.0640892
hexose_RI=2162	0.834259	-0.0439038	0.35942	0.0188768	1.27006	0.0667636	0.443571	-0.023338	0.533076	0.0285143	0.136799	0.00718296
hexose_RI=2171	1.17241	-0.0616996	0.00985687	-0.000517686	1.09418	0.0575181	0.507726	-0.0267134	0.204139	-0.0109194	1.04431	0.0548344
hexose_RI=2187	0.34458	0.0181339	1.34342	0.0705566	1.25177	-0.0658024	0.214085	-0.0112638	0.274873	-0.014703	1.00004	-0.0525096
hexose_RI=2223	0.67148	-0.0353374	0.0104224	-0.000547386	0.837685	0.0440349	0.956214	-0.05031	1.02252	-0.0546945	1.54313	0.0810263
hexose_RI=2262	0.230883	0.0121505	1.21516	0.0638208	0.39519	-0.0207741	0.155326	-0.00817228	1.19658	-0.0640051	0.055679	-0.00292357
hexoseamine-P_RI=2530	0.323533	-0.0170263	1.50271	0.078923	1.21251	0.0637386	1.09992	-0.0578709	1.10243	-0.0589691	0.216438	0.0113646
hexose-phenol_RI=2709	0.150267	0.00790799	0.515842	0.0270922	1.39598	0.0733831	1.51034	0.0794647	1.20324	0.0643614	1.37352	-0.0721204
hexose-phenol_RI=2715	0.496287	0.0261177	0.943051	-0.0495294	1.25065	0.0657435	0.738953	0.0388791	1.5102	0.0807806	0.847345	0.044492
hexose-phenol_RI=2796	0.198004	-0.0104202	1.45574	0.076456	1.36975	0.072004	1.3693	0.0720442	1.66274	0.08894	1.53035	-0.0803552
hexose-phenol_RI=2825	0.486475	-0.0256013	0.38385	-0.02016	1.15302	0.0606111	0.879366	-0.0462668	0.711965	0.0380831	0.229533	-0.0120522
hexose-phenol_RI=2875	1.24483	-0.0655106	1.31696	-0.069167	1.14454	0.0601654	1.02894	-0.0541363	0.484358	-0.0259083	0.819301	-0.0430195
hexose-phenol_RI=2896	1.13898	-0.05994	1.48672	-0.0780829	1.17113	0.0615634	1.08256	-0.0569577	0.578858	0.0309632	0.888895	-0.0466737
hexose-phenol_RI=2946	0.970332	-0.0510648	1.46304	-0.0768393	0.734417	0.0386064	1.16493	-0.0612915	1.3901	0.0743567	0.967639	-0.0508084
hexose-phenol_RI=2978	0.749452	0.0394408	0.302264	0.015875	1.22871	0.06459	0.836869	-0.0440308	0.632915	0.0338547	1.50845	-0.0792052
hexose-phenol_RI=3012	1.06419	-0.0560043	1.29387	0.0679547	1.10194	0.057926	0.830307	-0.0436856	0.677094	0.0362178	0.81726	-0.0429124
hexose-phenol_RI=3041	1.01786	-0.0535661	1.46456	-0.0769192	1.24752	0.0655788	0.985134	-0.0518316	1.40548	0.075179	1.15582	-0.0606896
hexose-phenol_RI=3062	0.15666	0.0082444	1.50045	-0.0788042	1.30613	0.0686597	1.25438	-0.0659979	0.494991	0.0264771	0.636938	-0.0334441
Homoserine	0.45103	-0.023736	0.147683	-0.00775638	1.2829	-0.0674386	0.260614	0.0137119	1.61526	0.0864005	1.57725	-0.0828174
Hydracrylic acid	0.990112	0.0521058	0.156999	0.00824566	1.3608	-0.0715339	1.15027	0.0605202	0.397259	-0.0212494	0.535112	0.0280975
Inosine	1.04613	-0.0550539	1.41355	0.0742399	0.864849	0.0454628	1.04127	0.0547853	1.6006	-0.085616	0.23126	0.0121429
inositol_RI=1928	0.845365	0.0444883	0.907589	0.0476668	0.920491	-0.0483878	1.35554	0.0713199	0.278451	0.0148944	1.04541	-0.0548922
Isoleucine	1.33749	-0.0703869	0.6463	0.0339439	1.14325	-0.0600975	0.850935	0.0447709	0.631882	0.0337994	1.3215	-0.0693886
Lactic acid	0.452538	-0.0238153	1.47635	0.0775386	1.09521	-0.0575726	0.682819	0.0359257	1.36345	-0.0729312	0.530545	-0.0278576
Leucine	1.28083	-0.0674049	0.288128	0.0151326	1.1885	-0.0624762	0.257817	-0.0135647	0.383159	0.0204952	0.952764	-0.0500273
Lysine	1.32282	-0.0696148	0.538386	0.0282762	0.78042	-0.0410246	0.0658838	-0.0034664	0.578503	-0.0309441	0.350221	-0.0183893
Malic acid	0.223992	-0.0117878	0.701684	-0.0368527	0.86461	-0.0454503	1.5524	0.0816777	1.36611	0.073073	0.0891514	0.00468113
Malonic acid	0.52872	0.0278245	0.905815	0.0475737	0.361539	-0.0190052	0.903279	-0.0475249	1.36026	-0.0727604	1.11272	0.0584263
Methionine	1.41785	-0.074616	0.0342722	-0.00179999	0.284885	-0.0149757	0.766891	0.040349	1.51615	0.0810991	0.812795	-0.0426779
Methyl phosphate	0.305076	-0.016055	0.145996	0.00766777	0.886462	-0.046599	0.700282	-0.0368445	0.183431	-0.00981172	0.495026	0.0259926
methylglucoside_RI=2068	0.136968	0.00720808	0.0526103	0.00276311	1.19336	-0.0627316	0.76588	0.0402958	0.501093	-0.0268035	0.0502607	0.00263907
Methylglycerinic acid	0.706641	-0.0371878	1.46243	0.0768072	0.0546042	-0.0028704	1.00318	0.0527813	1.02788	-0.0549811	0.691137	-0.0362899
Methylsuccinic acid	0.7761	0.0408431	0.560499	0.0294376	1.37126	-0.0720838	1.34903	0.0709778	0.195437	-0.0104539	1.06394	0.055865
MG(0:0/16:0/0:0)	1.48023	0.0778986	0.717478	-0.0376822	0.762128	0.040063	0.365747	-0.0192434	1.14665	0.0613346	0.249661	0.0131091
MG(0:0/18:0/0:0)	0.643229	-0.0338506	1.38804	-0.0729001	0.800697	0.0420906	0.286043	-0.0150498	1.09022	0.0583159	0.445792	0.0234075
MG(16:0/0:0/0:0)	1.3365	0.0703349	0.927682	-0.0487222	0.831268	-0.0436976	0.992707	0.0522301	1.13887	0.0609184	1.1466	0.0602053
MG(18:0/0:0/0:0)	1.44846	0.0762267	1.1299	-0.0593428	1.16462	-0.0612213	1.26092	0.0663418	1.00766	0.0538997	0.908488	0.0477025
myo-Inositol	1.39324	0.0733209	0.153673	-0.00807094	1.3747	-0.0722644	1.36769	0.0719591	0.835968	0.044716	0.188419	-0.00989343
myo-Inositol-1P	0.686839	-0.0361457	1.46066	0.0767141	1.19841	0.0629975	0.606328	0.0319012	0.293608	-0.0157051	1.00989	-0.0530269
myo-Inositol-2P	1.68029	-0.0884269	1.51938	0.0797984	1.26943	0.0667304	0.129803	-0.00682941	0.236064	-0.0126271	1.26342	-0.066339
na_RI=1008	0.919963	0.0484141	0.519427	0.0272805	0.833228	-0.0438006	1.38978	0.0731216	0.547565	0.0292893	0.889658	-0.0467138
na_RI=1025	0.25403	0.0133686	0.564924	-0.02967	0.798106	-0.0419543	1.41377	0.0743836	0.499717	0.0267299	0.454043	0.0238407
na_RI=1032	1.66898	0.0878322	0.974177	-0.0511641	1.37177	-0.0721105	1.55328	0.0817238	0.924609	0.0494574	0.16299	-0.00855821
na_RI=1033	1.46346	0.0770162	0.377121	0.0198065	1.21071	-0.0636441	1.31572	0.0692251	0.466146	-0.0249342	0.0224298	0.00117774
na_RI=1034	1.61461	0.0849705	0.869778	-0.045681	1.23477	-0.0649085	1.47868	0.077799	0.267139	0.0142893	0.470751	-0.024718
na_RI=1044	1.52272	0.0801347	0.558861	0.0293515	1.29398	-0.068021	1.32734	0.0698363	1.03539	-0.0553829	0.227891	-0.011966
na_RI=1046	0.788997	0.0415219	0.93242	-0.048971	0.195369	0.01027	0.57626	-0.0303192	1.21655	0.0650735	1.02072	0.0535955
na_RI=1048	0.37759	0.0198711	0.292369	-0.0153553	1.1132	-0.0585179	1.16503	0.0612969	0.415094	0.0222034	0.172692	-0.00906765
na_RI=1068	1.55832	0.0820084	1.24107	-0.0651812	1.42938	-0.0751389	1.5836	0.0833192	0.875598	0.0468358	0.641538	0.0336856
na_RI=1072	0.530296	0.0279074	0.836827	-0.0439504	0.0781793	0.00410968	1.29409	0.0680869	0.233471	0.0124884	1.15362	0.0605736
na_RI=1073	1.33701	0.0703616	0.249572	-0.0131076	1.22765	-0.0645346	1.52288	0.0801245	0.500147	-0.0267529	0.697291	-0.0366131
na_RI=1126	1.067	-0.0561522	0.253222	0.0132993	0.281215	-0.0147827	1.23288	0.0648665	0.840247	-0.0449449	0.831184	0.0436435
na_RI=1130	1.13121	0.0595314	0.293628	-0.0154214	1.42713	-0.0750203	1.44584	0.0760709	0.0364411	0.00194924	0.470516	0.0247057
na_RI=1133	1.28747	0.0677544	0.845294	-0.0443951	1.25447	-0.0659441	1.39667	0.0734838	0.367924	0.0196803	0.0819585	0.00430345
na_RI=1162	1.58491	0.0834077	0.918046	-0.0482161	1.23468	-0.0649037	1.54006	0.0810286	0.291849	-0.015611	0.782891	-0.0411077
na_RI=1166	0.634506	-0.0333916	1.05277	0.0552919	0.587266	0.030871	0.964636	-0.0507532	0.394678	-0.0211114	0.849121	0.0445853
na_RI=1168	0.977205	-0.0514265	0.807136	-0.0423911	0.887468	-0.0466518	0.541212	0.0284752	0.699022	0.0373907	0.396576	0.0208233
na_RI=1171	0.955029	-0.0502595	1.05286	0.0552966	1.39121	-0.0731321	1.45178	0.0763835	0.795733	-0.0425638	0.661578	-0.0347379
na_RI=1188	1.76174	0.0927135	1.07037	-0.0562161	1.34091	-0.0704883	1.54635	0.0813591	0.342878	-0.0183406	0.0141246	0.000741649
na_RI=1203	0.664671	-0.0349791	0.439696	0.023093	1.15661	-0.0608	0.636592	0.0334935	1.09383	-0.0585091	1.06033	0.0556752
na_RI=1206	1.56659	0.0824434	0.796397	-0.041827	1.22814	-0.0645602	1.53722	0.0808791	0.426986	-0.0228395	0.0556872	-0.002924
na_RI=1214	1.61886	0.0851945	0.621495	-0.0326411	1.33411	-0.0701309	1.537	0.0808674	0.518098	-0.0277131	0.725926	-0.0381166
na_RI=1216	1.32761	0.0698668	0.0365711	0.00192072	1.22308	-0.0642939	1.39171	0.0732232	0.151679	-0.00811331	0.333396	0.0175058
na_RI=1237	0.314456	0.0165486	0.240601	0.0126365	1.30722	-0.068717	1.24691	0.0656049	0.45603	-0.0243931	0.243337	0.012777
na_RI=1249	0.916005	0.0482058	1.02425	0.0537939	0.00491164	-0.000258192	0.694928	-0.0365628	0.994033	-0.0531709	1.22028	0.064074
na_RI=1257	0.733365	-0.0385942	0.554443	-0.0291195	0.302117	-0.0158815	0.67075	0.0352907	0.811219	0.0433922	0.681236	0.0357701
na_RI=1258	1.38796	0.0730429	0.914009	-0.0480041	1.16226	-0.061097	1.27951	0.0673199	0.503854	0.0269512	0.13574	0.00712737
na_RI=1289	1.15052	-0.0605476	0.388416	-0.0203998	0.296287	0.015575	0.862372	-0.0453726	0.369751	0.019778	0.19629	0.0103067
na_RI=1296	1.49473	-0.0786619	1.34021	0.0703882	1.13672	0.0597546	0.633166	-0.0333132	0.938124	-0.0501803	1.01187	-0.0531311
na_RI=1327	0.694651	-0.0365568	0.591685	0.0310755	0.386327	-0.0203082	0.287158	0.0151085	0.0607368	-0.00324881	0.0726097	-0.00381256
na_RI=1347	1.53904	0.0809935	0.458731	0.0240927	1.08111	-0.0568313	1.16969	0.0615418	1.11999	-0.0599085	0.877488	-0.0460748
na_RI=1355	1.59822	0.0841082	0.30442	-0.0159882	1.34831	-0.0708771	1.50494	0.0791808	0.232105	-0.0124153	0.656639	0.0344785
na_RI=1360	0.79048	0.0415999	1.40619	-0.0738537	0.355485	-0.0186869	1.00856	0.053064	0.838236	0.0448373	0.0232583	-0.00122124
na_RI=1374	0.748623	-0.0393971	0.458277	-0.0240689	0.193262	0.0101593	1.42204	-0.0748189	0.362577	-0.0193943	1.02572	0.0538579
na_RI=1387	0.797535	-0.0419712	1.02779	-0.0539798	1.25934	-0.0662001	1.42068	0.0747476	1.10796	0.0592648	0.151808	0.00797109
na_RI=1418	0.838598	-0.0441322	0.488005	0.0256302	0.549697	-0.0288961	1.08221	-0.0569389	0.420829	0.0225101	1.01255	0.0531668
na_RI=1419	0.213407	-0.0112308	0.0883407	-0.00463968	0.376339	-0.0197832	0.422208	0.022214	0.210231	-0.0112452	1.69345	0.0889188
na_RI=1427	0.957151	0.0503712	1.02271	-0.0537129	0.590729	0.0310531	0.6308	0.0331888	1.22479	-0.0655143	1.46592	0.0769718
na_RI=1437	1.12162	-0.0590266	0.80778	0.0424249	1.13315	-0.0595669	1.1284	0.0593691	0.43424	-0.0232275	0.37414	0.0196452
na_RI=1451	1.70535	0.0897459	0.593262	-0.0311583	0.941063	-0.0494692	0.832749	0.0438141	0.200104	-0.0107036	0.396885	0.0208395
na_RI=1455	1.18609	0.0624194	0.866738	0.0455213	1.3608	-0.0715338	0.772455	0.0406418	0.278701	0.0149077	1.02566	0.0538549
na_RI=1457	1.73909	0.0915214	0.972267	-0.0510638	1.09478	-0.0575498	1.15082	0.0605488	0.340748	-0.0182266	0.418466	-0.0219726
na_RI=1463	0.867713	0.0456644	1.11098	-0.0583491	1.12643	-0.0592137	0.905862	-0.0476608	0.663049	0.0354665	0.062088	-0.00326009
na_RI=1467	0.992493	0.052231	1.30337	0.0684535	0.480016	-0.0252332	1.21444	-0.0638964	0.433482	-0.023187	1.39189	0.0730849
na_RI=1468	1.53907	0.0809952	1.38408	-0.0726926	1.03044	-0.0541676	1.06303	0.05593	0.58545	0.0313158	0.136616	0.00717338
na_RI=1480	0.11042	-0.00581096	0.163187	-0.00857063	0.989311	-0.0520055	0.323144	-0.0170019	1.1172	-0.0597591	0.754225	0.0396025
na_RI=1481	0.882564	0.0464459	0.859088	-0.0451196	0.965857	-0.0507725	1.2649	0.0665511	0.0537671	-0.00287601	1.09197	-0.0573369
na_RI=1482	0.568031	-0.0298933	1.4271	0.0749516	0.220838	-0.0116089	0.341325	0.0179584	0.271383	0.0145163	0.182153	-0.00956444
na_RI=1483	0.632207	0.0332706	1.18365	-0.0621656	0.42135	-0.0221492	1.30589	0.0687077	1.59173	0.0851415	1.36629	-0.0717408
na_RI=1512	1.27956	-0.0673384	0.997433	-0.0523855	0.836467	-0.0439709	1.09967	0.057858	1.93463	0.103483	1.53334	-0.080512
na_RI=1514	0.718828	0.0378292	1.23999	0.0651247	1.21692	-0.0639702	0.363123	0.0191053	0.906496	-0.0484885	0.934772	0.0490826
na_RI=1528	1.1034	0.0580676	1.18916	-0.0624549	1.29059	-0.067843	1.33315	0.070142	1.7378	0.0929551	0.416344	0.0218612
na_RI=1557	0.816212	-0.0429541	0.0478897	0.00251518	1.34648	-0.070781	0.0565491	0.00297526	0.811644	-0.0434149	0.192379	-0.0101013
na_RI=1593	1.69155	0.0890195	0.517624	-0.0271858	1.36386	-0.0716946	1.29608	0.0681919	0.447059	-0.0239132	0.548168	0.028783
na_RI=1595	0.185002	0.00973594	0.315843	0.0165882	1.35299	-0.0711231	1.25053	0.0657952	0.127025	-0.00679459	0.00624169	-0.000327736
na_RI=1610	0.191947	0.0101014	1.01014	-0.0530526	1.01578	-0.0533967	1.05862	0.0556982	1.43484	0.0767499	0.0288644	-0.0015156
na_RI=1616	0.694443	-0.0365459	0.815593	-0.0428352	1.35894	-0.0714357	1.52522	0.0802478	1.50617	0.080565	1.40059	-0.0735418
na_RI=1617	0.558285	0.0293804	0.0891411	0.00468172	0.920589	-0.048393	0.967469	0.0509022	0.698319	-0.0373531	1.35344	-0.0710657
na_RI=1660	0.537801	0.0283024	1.30063	0.0683093	0.361358	-0.0189956	0.288999	-0.0152054	0.975176	-0.0521622	0.665945	0.0349672
na_RI=1679	0.545318	-0.028698	1.35581	0.0712077	1.10778	-0.058233	0.246219	-0.0129545	1.13267	-0.0605867	1.01376	0.0532302
na_RI=1699	0.0999052	-0.00525763	0.0229739	0.0012066	1.34826	-0.0708747	0.213267	0.0112208	0.538077	-0.0287818	0.337393	0.0177157
na_RI=1700	0.895632	-0.0471336	1.45445	0.0763883	1.26928	-0.066723	0.792998	0.0417226	1.10012	-0.0588455	0.0256102	-0.00134473
na_RI=1709	0.163965	-0.00862883	1.05153	-0.0552266	1.13694	-0.0597657	1.5376	0.0808989	1.23157	0.0658769	0.439059	0.023054
na_RI=1725	0.416727	-0.0219307	0.969914	0.0509402	0.277894	-0.0146082	1.09073	-0.0573873	0.388155	0.0207624	1.30267	0.0683999
na_RI=1732	0.391568	-0.0206067	0.320332	-0.0168239	1.03851	-0.054592	1.4916	0.0784785	1.36305	0.0729097	1.39008	-0.0729899
na_RI=1770	0.946864	-0.0498298	0.739234	0.0388248	0.295814	-0.0155502	1.01289	-0.0532921	1.45926	0.0780562	0.994887	0.0522392
na_RI=1778	1.52447	0.0802269	1.47506	-0.0774708	1.40861	-0.074047	1.55551	0.0818413	1.0817	0.0578602	1.46794	-0.0770782
na_RI=1934	1.29346	-0.0680696	0.110078	0.00578135	0.954413	0.050171	0.936171	-0.0492555	1.4775	-0.0790315	1.09951	0.0577324
na_RI=1951	0.546978	-0.0287853	0.368671	0.0193627	0.440321	0.0231465	0.447364	-0.0235375	0.598202	0.0319979	1.5555	0.0816755
na_RI=1955	1.00968	-0.0531357	0.942064	-0.0494775	0.198109	-0.0104141	0.00608094	0.000319941	0.805868	0.0431059	0.691008	-0.0362832
na_RI=1956	1.27824	0.0672687	0.998344	0.0524333	0.101545	0.00533796	1.22072	0.0642267	0.492194	0.0263275	0.720994	-0.0378577
na_RI=1968	1.19305	-0.0627855	1.02143	-0.0536458	1.0723	0.0563682	0.262977	0.0138362	0.719139	0.0384668	1.26959	-0.0666633
na_RI=1971	1.0283	-0.0541155	1.10704	-0.0581419	1.13507	0.0596677	0.691641	0.0363898	1.67154	0.089411	0.602259	0.0316232
na_RI=1976	0.680641	-0.0358195	1.34523	0.0706518	1.16979	0.061493	0.755283	0.0397383	1.09393	0.0585146	1.19582	-0.0627896
na_RI=2042	0.936953	-0.0493082	1.45538	-0.0764369	1.3807	-0.0725798	0.683806	-0.0359776	0.703965	0.0376551	0.765914	-0.0402163
na_RI=2059	1.56338	-0.0822749	1.43751	0.0754984	1.46162	0.0768334	1.23624	-0.0650432	0.310232	-0.0165943	0.351643	-0.0184639
na_RI=2072	1.44357	-0.0759692	0.473063	0.0248454	0.895482	0.0470731	0.257377	-0.0135416	0.946663	-0.0506371	0.711229	0.0373449
na_RI=2078	0.747974	-0.039363	0.33334	0.0175071	0.254452	0.0133759	0.0170026	0.00089457	1.04699	-0.0560033	0.245501	0.0128907
na_RI=2084	0.624149	-0.0328465	0.411597	0.0216172	0.765425	0.0402364	0.551839	-0.0290343	0.801269	-0.0428599	0.993609	0.052172
na_RI=2106	1.63714	0.0861562	0.781044	-0.0410207	1.13645	-0.0597401	1.24478	0.0654926	1.14259	0.0611172	1.27124	-0.0667497
na_RI=2107	1.5941	-0.0838912	1.47741	0.0775943	0.677484	0.0356135	0.465217	0.0244768	0.00991601	-0.000530408	1.05056	-0.0551622
na_RI=2108	1.58353	0.0833349	0.403745	0.0212048	0.902628	-0.0474488	0.782318	0.0411607	0.248109	0.0132714	1.49865	0.0786903
na_RI=2125	1.31478	-0.0691918	0.517112	0.0271589	1.41063	0.0741532	1.34672	-0.0708559	1.23663	-0.0661472	1.59258	0.0836228
na_RI=2133	1.13337	-0.0596448	1.47752	0.0776001	0.363156	-0.0190902	1.41657	-0.074531	1.84463	-0.0986695	1.41143	0.0741107
na_RI=2139	0.597812	-0.0314605	1.49819	0.0786853	0.820985	-0.0431571	1.05182	-0.0553402	1.59818	-0.0854866	1.25986	0.0661521
na_RI=2144	0.560915	0.0295188	1.26507	0.0664418	0.990139	-0.052049	0.106543	0.00560564	0.534382	-0.0285841	1.42563	0.0748562
na_RI=2147	1.02131	-0.0537478	0.38231	0.0200791	0.885206	0.046533	0.645264	-0.0339498	0.999937	-0.0534867	1.49284	0.0783857
na_RI=2148	0.608291	-0.032012	1.08293	-0.0568758	0.592311	-0.0311363	1.04696	0.0550846	1.65892	0.0887356	1.50415	0.0789792
na_RI=2155	1.4121	-0.0743132	0.233658	-0.0122718	1.14808	0.0603516	1.16094	-0.0610814	0.891485	0.0476856	0.955373	0.0501644
na_RI=2156	1.30101	-0.0684673	1.20124	0.0630894	0.950436	-0.0499619	0.84061	0.0442277	0.0794836	-0.00425158	0.471946	0.0247807
na_RI=2161	0.281767	-0.0148283	0.356085	-0.0187017	0.0219891	0.00115591	0.330514	0.0173896	0.852275	0.0455882	1.50667	-0.0791118
na_RI=2166	0.303915	-0.0159938	1.36756	0.0718245	0.307252	0.0161514	0.87339	-0.0459524	1.00063	-0.0535238	0.655739	0.0344313
na_RI=2180	1.25615	-0.0661062	0.217858	-0.011442	1.30178	0.0684311	1.099	-0.0578225	0.382682	-0.0204697	1.10664	0.058107
na_RI=2208	1.32271	-0.0696091	1.24156	0.0652069	1.09762	0.0576989	0.618345	-0.0325335	0.0850534	0.00454951	0.439021	0.023052
na_RI=2211	0.890832	-0.046881	0.457204	0.0240125	0.144996	0.00762204	0.134059	0.00705333	0.102324	-0.0054733	1.36684	0.0717696
na_RI=2214	1.34051	-0.0705457	1.5135	0.0794894	0.114153	0.00600071	0.973935	0.0512424	0.619452	-0.0331345	1.5817	-0.0830511
na_RI=2218	1.0156	-0.053447	0.306564	0.0161008	0.908646	0.0477651	0.806381	-0.0424268	1.20925	-0.0646827	1.67686	0.088048
na_RI=2225	0.828344	-0.0435926	1.47285	-0.0773547	1.23748	-0.065051	1.26842	0.0667365	0.921956	0.0493155	1.3033	0.0684333
na_RI=2227	1.0093	0.0531157	0.666183	0.0349881	0.794576	-0.0417688	0.754146	-0.0396785	0.22657	-0.0121192	1.5542	0.0816072
na_RI=2232	1.3117	-0.0690294	1.17251	0.0615804	1.2114	0.0636803	1.10277	-0.0580207	1.2593	-0.0673602	1.51066	0.0793211
na_RI=2233	0.886319	-0.0466435	0.743125	-0.0390292	0.0999371	-0.00525343	0.0204296	0.00107488	1.12432	-0.06014	1.09383	0.0574344
na_RI=2236	1.41493	-0.0744625	0.291893	-0.0153303	0.510149	0.0268172	1.37736	-0.0724679	0.753428	0.0403009	1.61209	0.0846471
na_RI=2237	1.64124	0.0863722	1.1502	0.0604086	1.38101	-0.0725963	1.15896	-0.0609772	0.405458	-0.021688	1.45858	0.0765864
na_RI=2238	0.309013	-0.0162621	1.26368	-0.066369	0.903328	0.0474856	0.656617	-0.0345471	0.851991	-0.0455731	1.08639	0.0570435
na_RI=2242	1.02699	-0.0540467	0.426588	0.0224045	0.144992	0.00762187	0.573648	-0.0301818	1.16498	-0.0623148	1.22528	0.0643364
na_RI=2257	1.33518	-0.0702654	0.659565	0.0346406	1.15823	0.060885	1.13692	-0.0598177	1.13194	-0.0605473	1.42853	0.0750087
na_RI=2259	0.841417	-0.0442805	0.115529	0.00606763	0.664292	0.0349201	0.958702	-0.0504409	0.963401	-0.0515324	1.34788	0.0707738
na_RI=2268	1.43626	-0.0755846	0.0326951	-0.00171716	1.06482	0.0559745	0.838294	-0.0441058	1.28876	-0.0689361	1.10014	0.0577655
na_RI=2273	1.25176	-0.0658753	1.11481	0.05855	1.2735	0.0669446	0.995816	-0.0523937	1.3634	-0.0729286	1.43544	0.0753714
na_RI=2275	1.16281	-0.0611942	0.0581164	-0.00305229	1.23146	0.0647345	1.19025	-0.0626234	1.42792	-0.0763793	1.13653	0.0596765
na_RI=2283	0.966861	-0.0508821	0.189724	0.00996436	0.737661	0.0387769	0.804844	-0.0423459	1.45771	-0.077973	0.986995	0.0518247
na_RI=2324	1.46251	-0.0769664	1.14132	0.0599425	1.36503	0.071756	1.20319	-0.0633046	0.943111	-0.0504471	0.282255	0.0148205
na_RI=2345	1.5193	-0.0799548	1.15754	0.0607942	1.27142	0.0668353	1.29578	-0.0681758	1.18382	-0.0633228	1.32971	0.06982
na_RI=2350	1.21723	-0.0640578	0.267373	-0.0140425	0.923881	0.048566	0.434197	-0.0228447	0.584324	-0.0312555	1.43252	0.0752184
na_RI=2353	1.42452	-0.0749671	0.714365	0.0375187	1.0735	0.0564312	1.00716	-0.0529907	0.602782	-0.0322428	1.06983	0.056174
na_RI=2370	1.20034	-0.0631691	0.307746	0.0161629	0.772013	0.0405827	0.701924	-0.0369309	1.16134	-0.0621204	0.967606	0.0508067
na_RI=2389	1.0226	-0.0538154	0.689789	-0.0362279	0.384624	0.0202187	0.0586429	0.00308542	0.926182	-0.0495415	1.47794	0.077603
na_RI=2402	1.34474	-0.0707684	1.45668	0.0765054	0.371587	-0.0195334	1.191	-0.062663	1.61963	-0.0866339	1.3706	0.071967
na_RI=2413	1.20411	-0.0633674	1.43582	0.0754095	1.20684	0.0634405	1.14888	-0.0604468	1.9317	-0.103327	1.57978	0.0829504
na_RI=2414	0.835103	-0.0439483	0.391409	-0.0205569	0.669664	0.0352025	0.86025	-0.045261	1.24973	-0.0668483	1.04019	0.0546178
na_RI=2433	1.46634	-0.0771676	1.35735	0.0712886	0.211412	0.0111134	1.42025	-0.0747245	1.39925	-0.074846	0.807266	0.0423876
na_RI=2442	0.787686	-0.0414528	0.578693	0.0303931	1.16559	0.0612721	1.00781	-0.053025	1.03306	-0.0552582	1.17006	0.0614371
na_RI=2477	1.37489	-0.0723551	1.22065	0.0641088	0.273302	-0.0143668	0.564645	-0.0297081	1.57535	-0.0842655	1.57064	0.0824708
na_RI=2487	0.99618	-0.0524251	0.640904	-0.0336605	0.860636	0.0452414	0.579722	-0.0305013	0.456036	-0.0243934	1.08357	0.0568955
na_RI=2491	1.37627	-0.0724277	1.1879	0.0623888	0.291637	0.0153306	0.41076	-0.0216116	1.25603	-0.0671852	1.06688	0.0560194
na_RI=2496	0.914611	-0.0481324	1.13669	0.0596991	0.40585	0.0213345	1.10076	-0.0579151	1.02363	-0.0547541	1.19384	0.0626854
na_RI=2551	1.3271	-0.06984	0.0866265	0.00454965	1.27939	0.0672542	1.10604	-0.058193	0.606896	-0.0324629	0.920411	0.0483286
na_RI=2570	0.257676	-0.0135605	1.41862	0.0745064	0.583832	-0.0306905	1.46393	-0.0770229	0.795211	-0.0425359	1.39322	-0.0731546
na_RI=2588	1.69556	0.0892308	0.140176	0.00736207	1.42317	-0.0748124	1.42082	0.0747548	1.43471	0.0767429	0.873152	-0.0458471
na_RI=2633	1.60658	0.0845479	1.36764	0.071829	0.774098	-0.0406923	0.0963747	0.00507064	0.661076	-0.035361	0.612412	0.0321563
na_RI=2640	0.881514	0.0463907	1.16894	-0.0613931	0.64433	-0.0338707	0.242773	0.0127732	0.293366	0.0156922	0.122701	-0.00644275
na_RI=2646	0.7613	-0.0400642	0.443395	0.0232872	0.711232	0.0373876	1.30426	-0.0686223	0.0431848	-0.00230996	1.21321	0.0637028
na_RI=2711	0.417823	-0.0219884	0.431265	-0.0226502	1.0962	0.0576242	1.16541	0.0613168	1.63326	0.0873633	1.57723	-0.0828168
na_RI=2712	1.29404	0.0681001	1.4022	0.0736438	1.39575	-0.0733708	1.56917	-0.0825601	0.196525	0.0105121	1.41122	-0.0741
na_RI=2731	0.634964	-0.0334157	1.33954	0.0703532	0.662341	0.0348175	1.15175	-0.060598	0.507406	-0.0271412	0.281594	0.0147858
na_RI=2774	0.57387	-0.0302005	1.03029	0.0541113	0.857923	-0.0450988	1.46723	0.0771964	0.827869	0.0442828	1.03139	-0.054156
na_RI=2782	1.6914	0.089012	0.547147	-0.0287363	1.40644	-0.0739327	1.43533	0.0755179	1.41066	0.0754563	0.992659	-0.0521221
na_RI=2799	1.17295	-0.061728	0.208782	-0.0109653	1.26115	0.0662954	1.14206	-0.0600883	1.79897	0.096227	1.69472	-0.0889857
na_RI=2859	0.636533	0.0334983	1.28905	-0.0677015	0.641382	-0.0337158	0.461807	0.0242974	1.28198	0.0685734	0.280026	-0.0147035
na_RI=2863	1.22524	-0.0644794	1.00074	-0.0525594	1.2159	0.0639168	0.374267	0.0196916	1.50209	0.0803471	1.7526	-0.0920246
na_RI=2899	0.18734	-0.00985898	1.38424	-0.0727006	0.468806	0.0246439	1.06735	-0.0561576	1.12872	0.0603753	0.253268	0.0132985
na_RI=2959	0.437868	-0.0230433	0.794147	0.0417089	1.2034	0.0632597	0.651991	-0.0343037	1.31686	0.0704389	1.68848	-0.0886578
na_RI=2981	1.70312	0.0896285	1.05648	-0.0554867	1.22271	-0.0642746	1.1035	0.0580593	1.45829	0.0780043	0.77776	-0.0408383
na_RI=2995	0.269585	-0.0141872	1.46217	-0.0767934	1.38727	0.0729251	1.32998	-0.0699753	1.30095	0.0695881	0.285171	-0.0149737
na_RI=2996	0.213658	-0.011244	1.36317	-0.0715942	0.570132	-0.0299704	0.793506	0.0417494	0.262504	-0.0140413	0.171724	-0.00901679
na_RI=3019	0.668864	0.0351997	1.30018	0.0682861	1.21886	-0.0640721	1.40834	0.074098	0.267327	0.0142993	1.65152	-0.0867171
na_RI=3021	0.553942	-0.0291518	1.39294	0.0731579	1.0169	0.053456	0.624767	0.0328713	1.53422	0.0820655	1.60556	-0.084304
na_RI=3026	0.701777	-0.0369318	1.42002	0.07458	1.48199	0.0779044	1.17158	-0.0616411	0.781868	0.0418222	1.55409	-0.0816017
na_RI=3039	1.22385	-0.0644063	1.23824	0.0650326	1.24131	0.0652526	0.83177	-0.0437626	1.56441	0.0836806	1.56128	-0.081979
na_RI=3056	0.414067	-0.0217907	0.312947	-0.0164361	1.41839	0.0745611	1.39283	-0.0732818	0.843307	0.0451086	1.70187	-0.0893611
na_RI=3091	0.666099	-0.0350542	1.3543	-0.0711284	0.21506	0.0113051	0.381409	0.0200674	1.467	0.0784699	0.435666	-0.0228758
na_RI=3104	1.3734	-0.0722766	1.25995	-0.0661727	1.17882	0.0619673	0.809643	-0.0425984	1.42902	0.0764385	1.69184	-0.0888347
na_RI=3170	1.71995	0.0905144	1.31351	-0.0689861	0.537997	-0.0282811	0.391202	0.0205826	1.48323	0.0793381	0.900507	-0.0472835
na_RI=3173	0.485852	-0.0255685	1.33414	-0.0700697	0.916034	0.0481535	0.255101	-0.0134219	0.850423	0.0454892	0.407133	-0.0213776
na_RI=3184	0.0378459	-0.00199168	1.38042	-0.0725	0.890717	0.0468226	0.381208	-0.0200568	1.22298	0.0654171	0.493927	-0.0259349
na_RI=3231	0.702159	-0.0369519	1.44566	-0.0759264	1.10781	0.0582348	0.674832	-0.0355055	1.48961	0.0796793	0.736472	-0.0386704
na_RI=3234	0.0303842	0.001599	1.50981	-0.0792955	0.93806	0.0493114	1.57661	-0.0829516	1.98005	0.105913	1.73298	-0.0909944
na_RI=3352	1.45098	0.0763593	1.39151	-0.0730824	0.1748	-0.00918877	0.177619	0.00934518	1.39827	0.0747933	0.939735	-0.0493432
na_RI=3560	1.72674	0.0908716	1.36637	-0.0717622	0.538843	-0.0283256	0.630184	0.0331564	1.41127	0.0754892	1.0209	-0.0536051
na_RI=3600	1.20748	0.0635451	1.34708	-0.0707489	0.0293539	0.00154306	0.486331	0.0255877	1.26364	0.0675924	0.8581	-0.0450568
na_RI=3829	1.74929	0.0920582	1.32565	-0.0696238	0.318443	-0.0167397	0.40505	0.0213112	1.45199	0.0776669	1.22758	-0.0644572
na_RI=991	1.479	0.0778338	0.753029	-0.0395493	1.23566	-0.0649553	1.53115	0.0805598	0.636304	0.034036	0.327937	-0.0172192
na_RI=998	1.17457	0.061813	0.124118	-0.00651872	0.954778	-0.0501902	1.14794	0.0603974	0.453506	0.0242581	0.185637	-0.00974736
N-Acetyl-D-mannosamine	0.591987	-0.031154	1.30758	0.0686745	1.24	0.0651834	0.96114	-0.0505692	0.777854	-0.0416075	0.336743	-0.0176816
Norvaline	0.833708	0.0438748	0.650842	0.0341824	1.29564	-0.0681087	0.53863	0.0283393	0.409908	-0.021926	0.912767	-0.0479272
Oxalalic acid	1.38019	0.0726341	0.879443	0.0461886	0.0803216	0.00422229	1.16552	0.0613225	0.738287	-0.039491	0.518969	-0.0272498
pentacid_RI=1768	0.994892	0.0523573	0.861347	0.0452382	1.24969	-0.0656928	1.50425	0.0791442	0.788513	0.0421776	1.32408	-0.0695245
Pentaerythritol	0.791543	0.0416558	0.580814	-0.0305046	1.33422	-0.0701364	0.24495	-0.0128877	1.00572	0.053796	1.1241	0.0590239
pentalc_RI=1716	1.26419	0.0665295	0.386741	0.0203118	1.31422	-0.0690851	1.4033	0.073833	0.556941	0.0297908	1.26807	0.0665835
pentalc_RI=1743	0.548025	-0.0288405	1.10034	-0.0577903	1.24653	-0.0655267	1.3753	0.0723597	0.66653	0.0356527	0.433829	-0.0227793
pentofuranose_RI=1605	0.427125	-0.022478	0.48763	0.0256105	0.00913228	0.00048006	0.104254	0.00548519	0.983848	-0.0526261	0.615587	0.032323
pentofuranose_RI=1633	0.620941	0.0326777	0.899198	-0.0472261	1.35495	-0.0712264	1.37823	0.0725138	1.05749	0.0565653	1.42697	-0.0749268
pentopyranose_RI=1665	1.18169	0.0621876	0.787291	0.0413488	1.33284	-0.0700638	1.35687	0.0713903	0.56427	0.0301829	0.881411	-0.0462808
pentopyranose_RI=1671	0.394291	0.02075	1.32613	0.0696488	1.43026	-0.0751851	1.22747	0.0645818	1.31213	0.0701858	0.498908	-0.0261964
pentopyranose_RI=1673	0.529687	0.0278754	1.45331	0.0763282	1.1814	-0.0621032	1.23006	0.0647181	0.815246	0.0436076	1.18997	-0.0624823
pentopyranose_RI=1689	0.0107828	-0.000567456	0.804348	0.0422446	1.33313	-0.0700794	1.16354	0.061218	1.00647	0.0538361	0.872273	-0.045801
pentopyranose_RI=1730	1.17124	0.0616378	1.41031	-0.0740701	1.33995	-0.0704379	1.43714	0.0756136	1.42505	0.0762258	1.51695	-0.0796512
pentose_RI=1709	0.727149	-0.038267	0.0989056	-0.00519455	0.368145	-0.0193524	0.856702	0.0450743	0.505583	-0.0270437	0.95828	-0.050317
pentose-P_RI=2389	0.867304	-0.0456428	1.33584	0.0701589	0.786415	0.0413398	0.188965	-0.00994216	0.262308	-0.0140309	0.685107	0.0359733
Phenylalanine	0.793289	-0.0417478	0.320059	-0.0168096	1.22285	-0.0642819	1.0429	0.0548708	1.42521	0.0762347	0.952947	-0.050037
Phosphoric acid	1.26064	0.0663424	0.781509	0.0410451	1.41218	-0.0742345	1.53417	0.0807185	0.779842	0.0417138	0.178603	0.00937803
phtalate_RI=2550	1.72352	0.090702	1.29708	-0.0681232	1.26552	-0.0665252	1.33752	0.0703718	1.10245	0.0589701	0.877949	-0.046099
Proline	0.188132	0.00990066	0.820634	0.0431	1.1622	-0.061094	0.54588	0.0287208	1.2837	-0.068665	1.44487	-0.0758668
Putrescine	1.49666	0.0787636	0.0798641	-0.00419449	0.662445	-0.034823	1.41543	0.0744713	0.783798	0.0419254	1.51178	-0.0793797
Pyroglutamic acid	1.4061	-0.0739973	1.20237	-0.0631489	0.428353	-0.0225174	0.19452	-0.0102345	1.35683	0.072577	0.704177	-0.0369746
Pyruvic acid	0.823134	0.0433184	1.08015	0.0567296	0.223686	0.0117586	0.479847	-0.0252465	1.10372	-0.059038	1.15916	0.0608649
Ribono-1,4-lactone	0.457592	0.0240813	0.642078	-0.0337221	1.17813	-0.0619312	1.35057	0.0710586	0.705342	0.0377288	0.931374	0.0489042
Schottenol	0.29213	0.0153737	1.4205	-0.0746053	0.51921	-0.0272935	0.257133	0.0135287	1.4662	0.078427	1.34089	-0.070407
Serine	1.52961	0.0804975	1.43535	-0.0753849	1.28818	-0.0677162	1.20447	0.0633719	1.08534	0.0580547	1.25441	-0.0658663
sterol_RI=3276	0.160552	0.00844925	1.46433	-0.0769072	0.789516	-0.0415028	0.144025	0.00757772	1.79508	0.0960189	1.24758	-0.0655076
sterol_RI=3300	0.32946	0.0173382	1.45819	-0.0765847	0.663857	-0.0348972	0.418461	0.0220168	1.62978	0.0871771	1.18617	-0.062283
sterol_RI=3345	0.569813	0.0299871	1.24282	-0.0652731	0.459529	-0.0241562	0.091425	-0.00481021	1.51996	0.0813029	0.615538	-0.0323204
sterol_RI=3412	0.561926	0.029572	1.46249	-0.0768103	0.682723	-0.035889	0.303199	0.0159524	1.34425	0.0719041	1.30224	-0.0683777
sterol_RI=3475	0.0121323	0.000638474	1.39758	-0.0734011	0.309508	0.01627	0.600288	-0.0315834	0.853766	0.045668	0.992543	-0.0521161
Stigmastanol	0.476007	0.0250504	1.46634	-0.0770127	0.229002	-0.012038	0.606588	0.0319149	1.54108	0.0824325	1.28302	-0.0673685
Stigmasterol	0.0926424	0.00487541	1.19701	-0.0628674	0.188358	-0.00990151	0.865693	0.0455474	1.60944	0.0860891	1.65718	-0.0870147
Succinic acid	0.473602	-0.0249238	0.725986	0.038129	1.10008	0.0578284	1.61291	0.0848614	0.584784	-0.0312801	1.14389	-0.0600628
Sucrose	1.51223	0.0795828	1.0203	-0.0535867	1.40637	-0.073929	1.49285	0.0785445	0.226773	0.0121301	0.267704	0.0140565
Threitol	0.353341	0.018595	1.18844	-0.0624173	1.30309	-0.0685001	1.32214	0.0695626	1.01531	0.0543088	1.08623	-0.0570353
Threonic acid	0.399018	-0.0209988	1.27475	-0.0669503	0.614778	-0.0323173	1.5713	0.0826718	1.22021	0.065269	0.274136	0.0143942
Threonine	0.218687	-0.0115086	0.781114	-0.0410244	0.768374	-0.0403914	0.963363	0.0506861	0.0636314	0.00340365	0.595411	0.0312636
Tryptophan	1.62891	-0.0857234	0.160074	0.00840715	0.248674	-0.0130722	0.589331	-0.0310069	1.79695	0.0961189	1.67645	-0.0880264
Tyrosine	1.66945	-0.0878566	0.302051	0.0158638	0.391884	-0.0206003	0.0401468	-0.00211228	0.46574	-0.0249125	0.541589	-0.0284375
Uracil	0.374234	0.0196945	1.51204	0.0794129	0.278816	-0.0146567	0.294373	0.0154881	1.39548	-0.0746443	0.328756	-0.0172622
Uridin	0.792733	-0.0417185	1.4632	0.0768475	1.1834	0.0622082	0.151579	0.00797515	0.727261	-0.0389013	0.659732	-0.0346409
Valine	0.250456	-0.0131805	1.40819	-0.0739586	1.37095	-0.0720675	0.881824	0.0463961	0.340342	0.0182049	1.60797	-0.0844309
Xanthine	1.60772	-0.0846082	1.48203	0.0778369	0.242131	0.0127282	0.475861	-0.0250368	1.42448	-0.0761956	0.825679	0.0433544
