# Supplementary material for: From Division to Death: Metabolomic Analysis of Nicotiana tabacum BY-2 Cells Reveals the Complexity of Life in Batch Culture
Source: Plants (Basel). 2024 Dec 6;13(23):3426. doi: 10.3390/plants13233426 (PMC11644078; doi:10.3390/plants13233426)
Supplement: Supplementary file 1 [file plants-13-03426-s001.zip › Table S3. Culture growth.xlsx]

## Sheet: Лист1
Table S3. Biomass density dynamics in the suspension cell culture of Nicotiana tabacum BY-2.
	FW mg/ml	DW mg/ml	DW/FW %
0	11.18±0.28	0.54±0.03	4.83±0.32
1	11.17±0.53	0.64±0.04	5.52±0.19
2	11.5±0.49	0.7±0.03	5.65±0.13
3	14.09±0.61	0.81±0.05	5.75±0.42
4	13.11±0.4	0.8±0.06	6.03±0.52
7	12.03±0.34	0.84±0.05	6.22±0.17
14	23.78±2.49	1.58±0.14	6.75±0.4
18	68.01±12.42	4.0±0.62	6.01±0.32
21	150.24±19.08	8.72±1.28	5.78±0.24
23	215.8±33.17	10.24±1.47	4.82±0.16
26	361.1±8.24	11.26±1	2.95±0.48
FW - fresh weight, DW - dry weight
± SE
